# Supplementary material for: Molecular phylogeny of recognised Thai Landouria species (Gastropoda, Camaenidae), with descriptions of two new species
Source: Zookeys. 2026 Apr 28;1278:181–200. doi: 10.3897/zookeys.1278.172545 (PMC13146782; doi:10.3897/zookeys.1278.172545)
Supplement: XML Treatment for Landouria [file zookeys.1278.172545-treatment1.xml]

<!DOCTYPE tp:taxon-treatment
  PUBLIC "-//TaxonX//DTD Taxonomic Treatment Publishing DTD v0 20100105//EN" "tax-treatment-NSO.dtd">
<tp:taxon-treatment xmlns:tp="http://www.plazi.org/taxpub"><tp:treatment-meta><kwd-group><label>Taxon classification</label><kwd>
                  <named-content content-type="kingdom">Animalia</named-content>
                </kwd><kwd>
                  <named-content content-type="order">Stylommatophora</named-content>
                </kwd><kwd>
                  <named-content content-type="family">Camaenidae</named-content>
                </kwd></kwd-group><mixed-citation publication-type="journal"><person-group><name><surname>Nahok</surname><given-names>Benchawan</given-names></name><name><surname>Chanlabut</surname><given-names>Utain</given-names></name><name><surname>Tanmuangpak</surname><given-names>Kitti</given-names></name></person-group><article-title>Molecular phylogeny of recognised Thai <italic><tp:taxon-name><tp:taxon-name-part taxon-name-part-type="genus" reg="Landouria">Landouria</tp:taxon-name-part></tp:taxon-name></italic> species (<tp:taxon-name><tp:taxon-name-part taxon-name-part-type="class" reg="Gastropoda">Gastropoda</tp:taxon-name-part></tp:taxon-name>, <tp:taxon-name><tp:taxon-name-part taxon-name-part-type="family" reg="Camaenidae">Camaenidae</tp:taxon-name-part></tp:taxon-name>), with descriptions of two new species</article-title><source>Zookeys</source><day>28</day><month>04</month><year>2026</year><volume>1278</volume><fpage>181</fpage><lpage>200</lpage><pub-id pub-id-type="doi">10.3897/zookeys.1278.172545</pub-id></mixed-citation></tp:treatment-meta><tp:nomenclature><label>Genus</label><tp:taxon-name><object-id xmlns:xlink="http://www.w3.org/1999/xlink" content-type="arpha" xlink:type="simple">DF5ACAC5-30BE-51D5-B92A-E1C5F92A8C3C</object-id>
                        		<tp:taxon-name-part taxon-name-part-type="genus" reg="Landouria">Landouria</tp:taxon-name-part>
                        	
                        	</tp:taxon-name><tp:taxon-authority>Godwin-Austen, 1918</tp:taxon-authority></tp:nomenclature><tp:treatment-sec sec-type="Type species"><title>Type species.</title><p><italic><tp:taxon-name><tp:taxon-name-part taxon-name-part-type="genus" reg="Helix">Helix</tp:taxon-name-part> <tp:taxon-name-part taxon-name-part-type="species" reg="huttonii">huttonii</tp:taxon-name-part></tp:taxon-name></italic> L. Pfeiffer, 1842 (new name for <italic><tp:taxon-name><tp:taxon-name-part taxon-name-part-type="genus" reg="Helix">Helix</tp:taxon-name-part> <tp:taxon-name-part taxon-name-part-type="species" reg="orbicula">orbicula</tp:taxon-name-part></tp:taxon-name></italic> Hutton &amp; Benson, 1838), by original designation.</p></tp:treatment-sec><tp:treatment-sec sec-type="Type locality"><title>Type locality.</title><p>Himalaya near Simla, Mahasu, northern India (<xref ref-type="bibr" rid="B16">Hutton and Benson 1838</xref>).</p></tp:treatment-sec><ref-list><ref id="B16"><mixed-citation xmlns:xlink="http://www.w3.org/1999/xlink" xlink:type="simple">Hutton T, Benson WH (1838) On the land and fresh-water shells of the western Himalaya. Journal of the Asiatic Society of Bengal 7: 211–218.</mixed-citation></ref></ref-list></tp:taxon-treatment>
