# Supplementary material for: Molecular phylogeny of recognised Thai Landouria species (Gastropoda, Camaenidae), with descriptions of two new species
Source: Zookeys. 2026 Apr 28;1278:181–200. doi: 10.3897/zookeys.1278.172545 (PMC13146782; doi:10.3897/zookeys.1278.172545)
Supplement: XML Treatment for Landouria tumpeesuwanorum [file zookeys.1278.172545-treatment2.xml]

<!DOCTYPE tp:taxon-treatment
  PUBLIC "-//TaxonX//DTD Taxonomic Treatment Publishing DTD v0 20100105//EN" "tax-treatment-NSO.dtd">
<tp:taxon-treatment xmlns:tp="http://www.plazi.org/taxpub"><tp:treatment-meta><kwd-group><label>Taxon classification</label><kwd>
                  <named-content content-type="kingdom">Animalia</named-content>
                </kwd><kwd>
                  <named-content content-type="order">Stylommatophora</named-content>
                </kwd><kwd>
                  <named-content content-type="family">Camaenidae</named-content>
                </kwd></kwd-group><mixed-citation publication-type="journal"><person-group><name><surname>Nahok</surname><given-names>Benchawan</given-names></name><name><surname>Chanlabut</surname><given-names>Utain</given-names></name><name><surname>Tanmuangpak</surname><given-names>Kitti</given-names></name></person-group><article-title>Molecular phylogeny of recognised Thai <italic><tp:taxon-name><tp:taxon-name-part taxon-name-part-type="genus" reg="Landouria">Landouria</tp:taxon-name-part></tp:taxon-name></italic> species (<tp:taxon-name><tp:taxon-name-part taxon-name-part-type="class" reg="Gastropoda">Gastropoda</tp:taxon-name-part></tp:taxon-name>, <tp:taxon-name><tp:taxon-name-part taxon-name-part-type="family" reg="Camaenidae">Camaenidae</tp:taxon-name-part></tp:taxon-name>), with descriptions of two new species</article-title><source>Zookeys</source><day>28</day><month>04</month><year>2026</year><volume>1278</volume><fpage>181</fpage><lpage>200</lpage><pub-id pub-id-type="doi">10.3897/zookeys.1278.172545</pub-id></mixed-citation></tp:treatment-meta><tp:nomenclature><tp:taxon-name><object-id xmlns:xlink="http://www.w3.org/1999/xlink" content-type="arpha" xlink:type="simple">01DF3134-816B-596E-A019-6FE21C399EB2</object-id>
                        		<tp:taxon-name-part taxon-name-part-type="genus" reg="Landouria">Landouria</tp:taxon-name-part> <tp:taxon-name-part taxon-name-part-type="species" reg="tumpeesuwanorum">tumpeesuwanorum</tp:taxon-name-part>
                        		
                        	
                        	
                        		<object-id xmlns:xlink="http://www.w3.org/1999/xlink" content-type="zoobank" xlink:type="simple">https://zoobank.org/F27A30E1-4ADF-489C-9876-D69A19C6DAB7</object-id>
                        	</tp:taxon-name><tp:taxon-authority>Nahok &amp; K. Tanmuangpak</tp:taxon-authority><tp:taxon-status xmlns:xlink="http://www.w3.org/1999/xlink" xlink:type="simple">sp. nov.</tp:taxon-status><xref ref-type="fig" rid="F3">Figs 3A</xref><xref ref-type="fig" rid="F4">, 4</xref><xref ref-type="fig" rid="F6">–6</xref><xref ref-type="table" rid="T1">; Table 1</xref><tp:nomenclature-citation-list><tp:nomenclature-citation><tp:taxon-name>
                    <tp:taxon-name-part taxon-name-part-type="genus" reg="Landouria">Landouria</tp:taxon-name-part>
                  </tp:taxon-name><comment> sp. 1—<xref ref-type="bibr" rid="B38">Tanmuangpak and Kaewsawang 2025</xref>: 23; figs 2r, 3n; Table <xref ref-type="table" rid="T1">1</xref>.</comment></tp:nomenclature-citation></tp:nomenclature-citation-list></tp:nomenclature><tp:treatment-sec sec-type="Type locality"><title>Type locality.</title><p>Thailand, Nong Bua Lamphu Province, Si Bun Rueang District, Pha Sam Yod, <named-content xmlns:xlink="http://www.w3.org/1999/xlink" content-type="dwc:verbatimCoordinates" xlink:type="simple">17°11'12.01"N, 102°1'54.00"E</named-content>, limestone hill, alt. 373 m, 24 Nov. 2021, Kitti Tanmuangpak leg.</p><fig id="F3" position="float" orientation="portrait"><object-id xmlns:xlink="http://www.w3.org/1999/xlink" content-type="doi" xlink:type="simple">10.3897/zookeys.1278.172545.figure3</object-id><object-id xmlns:xlink="http://www.w3.org/1999/xlink" content-type="arpha" xlink:type="simple">EA3362EE-5992-5A4C-86EC-4E40ED4AC355</object-id><label>Figure 3.</label><caption><p>Living adults of two <italic><tp:taxon-name><tp:taxon-name-part taxon-name-part-type="genus" reg="Landouria">Landouria</tp:taxon-name-part></tp:taxon-name></italic> new species. <bold>A</bold>. <italic><tp:taxon-name><tp:taxon-name-part taxon-name-part-type="genus" reg="Landouria">L.</tp:taxon-name-part> <tp:taxon-name-part taxon-name-part-type="species" reg="tumpeesuwanorum">tumpeesuwanorum</tp:taxon-name-part></tp:taxon-name></italic> sp. nov. (paratype: NHLRU027); <bold>B</bold>. <italic><tp:taxon-name><tp:taxon-name-part taxon-name-part-type="genus" reg="Landouria">L.</tp:taxon-name-part> <tp:taxon-name-part taxon-name-part-type="species" reg="flagellolonga">flagellolonga</tp:taxon-name-part></tp:taxon-name></italic> sp. nov. (paratype: <abbrev xmlns:xlink="http://www.w3.org/1999/xlink" content-type="institution" xlink:title="Zoological Research Collection of Chaiyaphum Rajabhat University" xlink:type="simple">ZCPRU</abbrev>-0050).</p></caption><graphic xmlns:xlink="http://www.w3.org/1999/xlink" xlink:href="zookeys-1278-181_article-172545__-g003.jpg" id="oo_1611212.jpg" position="float" orientation="portrait" xlink:type="simple"><uri content-type="original_file" xlink:type="simple">https://binary.pensoft.net/fig/1611212</uri></graphic></fig></tp:treatment-sec><tp:treatment-sec sec-type="Type specimens"><title>Type specimens.</title><p><bold><italic>Holotype</italic></bold>: NHLRU025 (Fig. <xref ref-type="fig" rid="F4">4</xref>), <abbrev xmlns:xlink="http://www.w3.org/1999/xlink" xlink:title="shell height" xlink:type="simple">SH</abbrev> = 11.24 mm, <abbrev xmlns:xlink="http://www.w3.org/1999/xlink" xlink:title="shell width" xlink:type="simple">SW</abbrev> = 18.25 mm. <abbrev xmlns:xlink="http://www.w3.org/1999/xlink" xlink:title="aperture height" xlink:type="simple">AH</abbrev> = 9.21 mm, <abbrev xmlns:xlink="http://www.w3.org/1999/xlink" xlink:title="aperture width" xlink:type="simple">AW</abbrev> = 6.41 mm. <bold><italic>Paratypes</italic></bold>: NHLRU026, 9 shells, NHLRU027 (Fig. <xref ref-type="fig" rid="F3">3A</xref>), 6 living specimens preserved in ethanol, same collector and locality as holotype.</p><fig id="F4" position="float" orientation="portrait"><object-id xmlns:xlink="http://www.w3.org/1999/xlink" content-type="doi" xlink:type="simple">10.3897/zookeys.1278.172545.figure4</object-id><object-id xmlns:xlink="http://www.w3.org/1999/xlink" content-type="arpha" xlink:type="simple">36B0086E-2992-55AD-97DD-71873FCE949E</object-id><label>Figure 4.</label><caption><p>Holotype of <italic><tp:taxon-name><tp:taxon-name-part taxon-name-part-type="genus" reg="Landouria">Landouria</tp:taxon-name-part> <tp:taxon-name-part taxon-name-part-type="species" reg="tumpeesuwanorum">tumpeesuwanorum</tp:taxon-name-part></tp:taxon-name></italic> sp. nov. (NHLRU025). <bold>A</bold>. Apertural view; <bold>B</bold>. Lateral view; <bold>C</bold>. Dorsal view; <bold>D</bold>. Ventral view; <bold>E, F</bold>. Umbilical groove; <bold>G</bold>. Protoconch; <bold>H</bold>. Shell surface.</p></caption><graphic xmlns:xlink="http://www.w3.org/1999/xlink" xlink:href="zookeys-1278-181_article-172545__-g004.jpg" id="oo_1611213.jpg" position="float" orientation="portrait" xlink:type="simple"><uri content-type="original_file" xlink:type="simple">https://binary.pensoft.net/fig/1611213</uri></graphic></fig></tp:treatment-sec><tp:treatment-sec sec-type="Diagnosis"><title>Diagnosis.</title><p>Shell large, brownish-corneous, angulated whorls, strongly keeled. Flagellum small with blunt ends; epiphallus cylindrical and abruptly tapering <abbrev xmlns:xlink="http://www.w3.org/1999/xlink" xlink:title="atrium" xlink:type="simple">at</abbrev> its distal part; penis swollen <abbrev xmlns:xlink="http://www.w3.org/1999/xlink" xlink:title="atrium" xlink:type="simple">at</abbrev> its basal; vagina large and bulged. <tp:taxon-name><tp:taxon-name-part taxon-name-part-type="genus" reg="Radula">Radula</tp:taxon-name-part></tp:taxon-name> with triangular central and lateral teeth.</p></tp:treatment-sec><tp:treatment-sec sec-type="Description"><title>Description.</title><p>(empty shells = 10, living specimens = 6) <bold><italic>Shell</italic></bold> (Fig. <xref ref-type="fig" rid="F4">4</xref>) dextral, large, depressed-conical, <abbrev xmlns:xlink="http://www.w3.org/1999/xlink" xlink:title="shell height" xlink:type="simple">SH</abbrev> = 9.32–12.56 mm (10.75 ± 1.11 mm), <abbrev xmlns:xlink="http://www.w3.org/1999/xlink" xlink:title="shell width" xlink:type="simple">SW</abbrev> = 16.02–19.51 mm (17.54 ± 1.15 mm), <abbrev xmlns:xlink="http://www.w3.org/1999/xlink" xlink:title="aperture height" xlink:type="simple">AH</abbrev> = 8.03–9.54 mm (8.60 ± 0.58) and <abbrev xmlns:xlink="http://www.w3.org/1999/xlink" xlink:title="aperture width" xlink:type="simple">AW</abbrev> = 4.03–6.41 mm (5.30 ± 0.82), with 6–6.75 slightly convex whorls. Protoconch smooth. Teleoconch radially elongated wrinkles. Apex obtuse and depressed. Suture shallow. Body whorl ridged and with a thick, distinctly downwards bent keel. Umbilicus deep and wide (occupying c. 1/3 of <abbrev xmlns:xlink="http://www.w3.org/1999/xlink" xlink:title="shell width" xlink:type="simple">SW</abbrev>). Aperture slightly tilted from axis of coiling, with weakly thickened and weakly expanding lip.</p><p><bold><italic>Genital system</italic></bold> (<italic>N</italic> = 3) (Fig. <xref ref-type="fig" rid="F5">5</xref>). Atrium short. Dart apparatus and mucous glands absent. Penis longer than epiphallus, anterior portion a large tube and bulged, and distal end a cylindrical tube and narrowed, internally with nine thick, corrugated longitudinal pilasters; opening of grooved verge (Fig. <xref ref-type="fig" rid="F5">5C, D</xref>). Epiphallus connected to distal end of penis, proximal part (<abbrev xmlns:xlink="http://www.w3.org/1999/xlink" xlink:title="proximal part of epiphallus nearer to penis" xlink:type="simple">ep1</abbrev>) thickened <abbrev xmlns:xlink="http://www.w3.org/1999/xlink" xlink:title="atrium" xlink:type="simple">at</abbrev> base a cylindrical tube, whereas distal part (<abbrev xmlns:xlink="http://www.w3.org/1999/xlink" xlink:title="distal part of epiphallus nearer to retractor muscle" xlink:type="simple">ep2</abbrev>) very short and narrow. Penial retractor muscle present and inserted in middle of epiphallus. Flagellum short, cylindrical, small, and blunt apically, internally with 10 corrugated longitudinal pilasters, varying in size (Fig. <xref ref-type="fig" rid="F5">5G, H</xref>). Vas deferens a long, slender tube, laterally entering epiphallus. Vagina large and stout, longer than free oviduct, internally with 10 corrugated longitudinal pilasters, varying in size (Fig. <xref ref-type="fig" rid="F5">5E, F</xref>). Free oviduct a short and cylindrical tube. Gametolytic sac a long, cylindrical tube, anterior portion bulging and connected to free oviduct, distal end a slender tube, and with small, oval sac <abbrev xmlns:xlink="http://www.w3.org/1999/xlink" xlink:title="atrium" xlink:type="simple">at</abbrev> distal end. Spermoviduct longer than vagina; uterus large, with very thin prostate gland adhering to it.</p><fig id="F5" position="float" orientation="portrait"><object-id xmlns:xlink="http://www.w3.org/1999/xlink" content-type="doi" xlink:type="simple">10.3897/zookeys.1278.172545.figure5</object-id><object-id xmlns:xlink="http://www.w3.org/1999/xlink" content-type="arpha" xlink:type="simple">07E2324F-D2F7-5560-838E-38B1DDF8D1A9</object-id><label>Figure 5.</label><caption><p>Photograph and schematic drawing of the genital system of <italic><tp:taxon-name><tp:taxon-name-part taxon-name-part-type="genus" reg="Landouria">Landouria</tp:taxon-name-part> <tp:taxon-name-part taxon-name-part-type="species" reg="tumpeesuwanorum">tumpeesuwanorum</tp:taxon-name-part></tp:taxon-name></italic> sp. nov., paratype (NHLRU027). <bold>A, B</bold>. Whole genitalia; <bold>C–H</bold>. Internal wall sculpture of <bold>C, D</bold> Penis (p), <bold>E, F</bold> Vagina (<abbrev xmlns:xlink="http://www.w3.org/1999/xlink" xlink:title="vagina" xlink:type="simple">va</abbrev>), <bold>G, H</bold> Flagellum (<abbrev xmlns:xlink="http://www.w3.org/1999/xlink" xlink:title="flagellum" xlink:type="simple">fl</abbrev>). Photograph and drawing by Kitti Tanmuangpak.</p></caption><graphic xmlns:xlink="http://www.w3.org/1999/xlink" xlink:href="zookeys-1278-181_article-172545__-g005.jpg" id="oo_1611214.jpg" position="float" orientation="portrait" xlink:type="simple"><uri content-type="original_file" xlink:type="simple">https://binary.pensoft.net/fig/1611214</uri></graphic></fig><p><bold><italic><tp:taxon-name><tp:taxon-name-part taxon-name-part-type="genus" reg="Radula">Radula</tp:taxon-name-part></tp:taxon-name></italic></bold> (<italic>N</italic> = 3) (Fig. <xref ref-type="fig" rid="F6">6</xref>). Comprises 118–120 transverse rows with 75–76 teeth per row, formula: (23–25)+(13–15)+1+(13–15)+(23–25). Central tooth usually symmetric, unicuspid, triangular (Fig. <xref ref-type="fig" rid="F6">6B</xref>). Lateral teeth unicuspid, longer and larger than central teeth (Fig. <xref ref-type="fig" rid="F6">6B</xref>). Marginal teeth asymmetrical, gradually changing from bicuspid to finally tricuspid; endocone small; mesocone large, with curved margins; ectocone triangular and located <abbrev xmlns:xlink="http://www.w3.org/1999/xlink" xlink:title="atrium" xlink:type="simple">at</abbrev> tooth base (Fig. <xref ref-type="fig" rid="F6">6C–F</xref>).</p><fig id="F6" position="float" orientation="portrait"><object-id xmlns:xlink="http://www.w3.org/1999/xlink" content-type="doi" xlink:type="simple">10.3897/zookeys.1278.172545.figure6</object-id><object-id xmlns:xlink="http://www.w3.org/1999/xlink" content-type="arpha" xlink:type="simple">A99F6141-80D0-5BB2-8E55-804525D6ACDD</object-id><label>Figure 6.</label><caption><p><tp:taxon-name><tp:taxon-name-part taxon-name-part-type="genus" reg="Radula">Radula</tp:taxon-name-part></tp:taxon-name> morphology of <italic><tp:taxon-name><tp:taxon-name-part taxon-name-part-type="genus" reg="Landouria">Landouria</tp:taxon-name-part> <tp:taxon-name-part taxon-name-part-type="species" reg="tumpeesuwanorum">tumpeesuwanorum</tp:taxon-name-part></tp:taxon-name></italic> sp. nov., paratype (NHLRU027). <bold>A</bold>. <tp:taxon-name><tp:taxon-name-part taxon-name-part-type="genus" reg="Radula">Radula</tp:taxon-name-part></tp:taxon-name> plate; <bold>B</bold>. Enlarged view of central tooth and lateral teeth; <bold>C, D</bold>. Enlarged view of left side of marginal teeth; <bold>E, F</bold>. Enlarged view of right side of marginal teeth and central teeth. Numbers indicate the order of lateral and marginal teeth. Abbreviations: C = central tooth, L = lateral teeth, M = marginal teeth.</p></caption><graphic xmlns:xlink="http://www.w3.org/1999/xlink" xlink:href="zookeys-1278-181_article-172545__-g006.jpg" id="oo_1611215.jpg" position="float" orientation="portrait" xlink:type="simple"><uri content-type="original_file" xlink:type="simple">https://binary.pensoft.net/fig/1611215</uri></graphic></fig></tp:treatment-sec><tp:treatment-sec sec-type="Etymology"><title>Etymology.</title><p>In honour of Assoc. Prof. Chanidaporn Tumpeesuwan and Sakboworn Tumpeesuwan, Thai malacologists and our beloved advisor and co-advisor, respectively, who initiated the taxonomic study of <italic><tp:taxon-name><tp:taxon-name-part taxon-name-part-type="genus" reg="Landouria">Landouria</tp:taxon-name-part></tp:taxon-name></italic> in Thailand and whose inspiration has led to our study of molluscs.</p></tp:treatment-sec><tp:treatment-sec sec-type="Habitat"><title>Habitat.</title><p>This new species lives in limestone hill areas in mixed-deciduous forest.</p></tp:treatment-sec><tp:treatment-sec sec-type="Distribution"><title>Distribution.</title><p><italic><tp:taxon-name><tp:taxon-name-part taxon-name-part-type="genus" reg="Landouria">Landouria</tp:taxon-name-part> <tp:taxon-name-part taxon-name-part-type="species" reg="tumpeesuwanorum">tumpeesuwanorum</tp:taxon-name-part></tp:taxon-name></italic> sp. nov. is currently known from limestone hills <abbrev xmlns:xlink="http://www.w3.org/1999/xlink" xlink:title="atrium" xlink:type="simple">at</abbrev> the boundary between Loei Province and Nong Bua Lamphu Province, northeastern Thailand (Fig. <xref ref-type="fig" rid="F1">1</xref>).</p></tp:treatment-sec><tp:treatment-sec sec-type="Remarks"><title>Remarks.</title><p>The shell morphology of the new species is similar to <italic><tp:taxon-name><tp:taxon-name-part taxon-name-part-type="genus" reg="Landouria">L.</tp:taxon-name-part> <tp:taxon-name-part taxon-name-part-type="species" reg="strobiloides">strobiloides</tp:taxon-name-part></tp:taxon-name></italic> (see <xref ref-type="bibr" rid="B39">Tumpeesuwan and Tumpeesuwan 2019</xref>: fig. 3) and <italic><tp:taxon-name><tp:taxon-name-part taxon-name-part-type="genus" reg="Landouria">L.</tp:taxon-name-part> <tp:taxon-name-part taxon-name-part-type="species" reg="circinata">circinata</tp:taxon-name-part></tp:taxon-name></italic> (see <xref ref-type="bibr" rid="B23">Nahok et al. 2021</xref>: fig. 3A). The shell of <italic><tp:taxon-name><tp:taxon-name-part taxon-name-part-type="genus" reg="Landouria">L.</tp:taxon-name-part> <tp:taxon-name-part taxon-name-part-type="species" reg="tumpeesuwanorum">tumpeesuwanorum</tp:taxon-name-part></tp:taxon-name></italic> sp. nov. is larger, with a thicker keel <abbrev xmlns:xlink="http://www.w3.org/1999/xlink" xlink:title="atrium" xlink:type="simple">at</abbrev> the periphery, and consistently brownish-corneous. <italic><tp:taxon-name><tp:taxon-name-part taxon-name-part-type="genus" reg="Landouria">Landouria</tp:taxon-name-part> <tp:taxon-name-part taxon-name-part-type="species" reg="strobiloides">strobiloides</tp:taxon-name-part></tp:taxon-name></italic>, however, is characterised by having pale-brown early whorls gradually changing to dark brown on the body whorl, while <italic><tp:taxon-name><tp:taxon-name-part taxon-name-part-type="genus" reg="Landouria">L.</tp:taxon-name-part> <tp:taxon-name-part taxon-name-part-type="species" reg="circinata">circinata</tp:taxon-name-part></tp:taxon-name></italic> is light brown on the first four whorls and dark brown on the last two whorls.</p><p>The genital anatomy of <italic><tp:taxon-name><tp:taxon-name-part taxon-name-part-type="genus" reg="Landouria">L.</tp:taxon-name-part> <tp:taxon-name-part taxon-name-part-type="species" reg="tumpeesuwanorum">tumpeesuwanorum</tp:taxon-name-part></tp:taxon-name></italic> sp. nov. is quite similar to that of <italic><tp:taxon-name><tp:taxon-name-part taxon-name-part-type="genus" reg="Landouria">L.</tp:taxon-name-part> <tp:taxon-name-part taxon-name-part-type="species" reg="chloritoides">chloritoides</tp:taxon-name-part></tp:taxon-name></italic>. The new species slightly differs from <italic><tp:taxon-name><tp:taxon-name-part taxon-name-part-type="genus" reg="Landouria">L.</tp:taxon-name-part> <tp:taxon-name-part taxon-name-part-type="species" reg="chloritoides">chloritoides</tp:taxon-name-part></tp:taxon-name></italic> in that its epiphallus is divided into two parts: the proximal part (<abbrev xmlns:xlink="http://www.w3.org/1999/xlink" xlink:title="proximal part of epiphallus nearer to penis" xlink:type="simple">ep1</abbrev>) is thick, whereas the distal part (<abbrev xmlns:xlink="http://www.w3.org/1999/xlink" xlink:title="distal part of epiphallus nearer to retractor muscle" xlink:type="simple">ep2</abbrev>) is shorter, smaller, and bears a small flagellum with a blunt apex. In contrast, <italic><tp:taxon-name><tp:taxon-name-part taxon-name-part-type="genus" reg="Landouria">L.</tp:taxon-name-part> <tp:taxon-name-part taxon-name-part-type="species" reg="chloritoides">chloritoides</tp:taxon-name-part></tp:taxon-name></italic> has a thick epiphallus that is not clearly divided into two parts (<abbrev xmlns:xlink="http://www.w3.org/1999/xlink" xlink:title="distal part of epiphallus nearer to retractor muscle" xlink:type="simple">ep2</abbrev> is very short), and the flagellum is attached to the penial retractor muscle and is elongate-ovate. Regarding shell morphology, <italic><tp:taxon-name><tp:taxon-name-part taxon-name-part-type="genus" reg="Landouria">L.</tp:taxon-name-part> <tp:taxon-name-part taxon-name-part-type="species" reg="chloritoides">chloritoides</tp:taxon-name-part></tp:taxon-name></italic> has a stout body whorl that is usually made slightly angular by a blunt peripheral keel, whereas <italic><tp:taxon-name><tp:taxon-name-part taxon-name-part-type="genus" reg="Landouria">L.</tp:taxon-name-part> <tp:taxon-name-part taxon-name-part-type="species" reg="tumpeesuwanorum">tumpeesuwanorum</tp:taxon-name-part></tp:taxon-name></italic> sp. nov. has angulated whorls with a strong keel.</p></tp:treatment-sec><tp:treatment-sec><!--Section generated to contain objects referenced in tp:taxon-treatment.--><table-wrap id="T1" position="float" orientation="portrait"><label>Table 1.</label><caption><p>List of specimens used in the molecular phylogenetic analysis, including locality details, collection catalogue numbers, and GenBank accession numbers. <named-content xmlns:xlink="http://www.w3.org/1999/xlink" content-type="dwc:institutional_code" xlink:title="Hungarian Natural History Museum (Termeszettudomanyi Muzeum)" xlink:href="https://scientific-collections.gbif.org/institution/15fec633-d734-4ce6-90ae-63dcc71accf7" xlink:type="simple">HNHM</named-content> = Hungarian Natural History Museum; <named-content xmlns:xlink="http://www.w3.org/1999/xlink" content-type="dwc:institutional_code" xlink:title="Australian Museum" xlink:href="https://scientific-collections.gbif.org/institution/9cfe8cbf-35ff-4d93-b932-cb05d91b7922" xlink:type="simple">AM</named-content> = Australian Museum; <abbrev xmlns:xlink="http://www.w3.org/1999/xlink" content-type="institution" xlink:title="Natural History Museum, Mahasarakham University" xlink:type="simple">NHMSU</abbrev> = Natural History Museum, Mahasarakham University; <abbrev xmlns:xlink="http://www.w3.org/1999/xlink" content-type="institution" xlink:title="Zoological Research Collection of Chaiyaphum Rajabhat University" xlink:type="simple">ZCPRU</abbrev> = Zoological Research Collection of Chaiyaphum Rajabhat University; <abbrev xmlns:xlink="http://www.w3.org/1999/xlink" content-type="institution" xlink:title="Natural History Museum of Loei Rajabhat University" xlink:type="simple">NHLRU</abbrev> = Natural History Museum of Loei Rajabhat University. References: 1 = <xref ref-type="bibr" rid="B18">Köhler et al. (2018)</xref>; 2 = <xref ref-type="bibr" rid="B39">Tumpeesuwan and Tumpeesuwan (2019)</xref>; 3 = <xref ref-type="bibr" rid="B23">Nahok et al. (2021)</xref>; 4 = <xref ref-type="bibr" rid="B24">Nahok et al. (2024)</xref>; 5 = <xref ref-type="bibr" rid="B14">Hirano et al. (2014)</xref>; 6 = <xref ref-type="bibr" rid="B15">Hirano et al. (2019)</xref>; 7 = <xref ref-type="bibr" rid="B12">Hayashi and Chiba (2000)</xref>.</p></caption><table><tbody><tr><th rowspan="2" colspan="1">Taxon</th><th rowspan="2" colspan="1">Localities</th><th rowspan="2" colspan="1">Type status</th><th rowspan="2" colspan="1">Museum No.</th><th rowspan="2" colspan="1">Specimen voucher</th><th rowspan="1" colspan="2">GenBank accession No.</th><th rowspan="2" colspan="1">References</th></tr><tr><th rowspan="1" colspan="1">COI</th><th rowspan="1" colspan="1">16S</th></tr><tr><td rowspan="1" colspan="1">
                  <italic>
                    <tp:taxon-name><tp:taxon-name-part taxon-name-part-type="genus" reg="Landouria">L.</tp:taxon-name-part> <tp:taxon-name-part taxon-name-part-type="species" reg="omphalostoma">omphalostoma</tp:taxon-name-part></tp:taxon-name>
                  </italic>
                </td><td rowspan="1" colspan="1">Yunnan, China</td><td rowspan="1" colspan="1"/><td rowspan="1" colspan="1"><named-content xmlns:xlink="http://www.w3.org/1999/xlink" content-type="dwc:institutional_code" xlink:title="Hungarian Natural History Museum (Termeszettudomanyi Muzeum)" xlink:href="https://scientific-collections.gbif.org/institution/15fec633-d734-4ce6-90ae-63dcc71accf7" xlink:type="simple">HNHM</named-content> 98758</td><td rowspan="1" colspan="1">PGB—b</td><td rowspan="1" colspan="1">
                  <ext-link xmlns:xlink="http://www.w3.org/1999/xlink" xlink:href="MH521049" ext-link-type="gen" xlink:type="simple">MH521049</ext-link>
                </td><td rowspan="1" colspan="1">
                  <ext-link xmlns:xlink="http://www.w3.org/1999/xlink" xlink:href="MH521069" ext-link-type="gen" xlink:type="simple">MH521069</ext-link>
                </td><td rowspan="1" colspan="1">1</td></tr><tr><td rowspan="1" colspan="1">
                  <italic>
                    <tp:taxon-name><tp:taxon-name-part taxon-name-part-type="genus" reg="Landouria">L.</tp:taxon-name-part> <tp:taxon-name-part taxon-name-part-type="species" reg="rotatoria">rotatoria</tp:taxon-name-part></tp:taxon-name>
                  </italic>
                </td><td rowspan="1" colspan="1">Sumatra, Indonesia</td><td rowspan="1" colspan="1"/><td rowspan="1" colspan="1">–</td><td rowspan="1" colspan="1">PGB—b</td><td rowspan="1" colspan="1">
                  <ext-link xmlns:xlink="http://www.w3.org/1999/xlink" xlink:href="MH521051" ext-link-type="gen" xlink:type="simple">MH521051</ext-link>
                </td><td rowspan="1" colspan="1">
                  <ext-link xmlns:xlink="http://www.w3.org/1999/xlink" xlink:href="MH521071" ext-link-type="gen" xlink:type="simple">MH521071</ext-link>
                </td><td rowspan="1" colspan="1">1</td></tr><tr><td rowspan="1" colspan="1">
                  <italic>
                    <tp:taxon-name><tp:taxon-name-part taxon-name-part-type="genus" reg="Landouria">L.</tp:taxon-name-part> <tp:taxon-name-part taxon-name-part-type="species" reg="winteriana">winteriana</tp:taxon-name-part></tp:taxon-name>
                  </italic>
                </td><td rowspan="1" colspan="1">Timor-Leste</td><td rowspan="1" colspan="1"/><td rowspan="1" colspan="1"><named-content xmlns:xlink="http://www.w3.org/1999/xlink" content-type="dwc:institutional_code" xlink:title="Australian Museum" xlink:href="https://scientific-collections.gbif.org/institution/9cfe8cbf-35ff-4d93-b932-cb05d91b7922" xlink:type="simple">AM</named-content> C. 477078</td><td rowspan="1" colspan="1">–</td><td rowspan="1" colspan="1">
                  <ext-link xmlns:xlink="http://www.w3.org/1999/xlink" xlink:href="MH521065" ext-link-type="gen" xlink:type="simple">MH521065</ext-link>
                </td><td rowspan="1" colspan="1">
                  <ext-link xmlns:xlink="http://www.w3.org/1999/xlink" xlink:href="MH521087" ext-link-type="gen" xlink:type="simple">MH521087</ext-link>
                </td><td rowspan="1" colspan="1">1</td></tr><tr><td rowspan="1" colspan="1">
                  <italic>
                    <tp:taxon-name><tp:taxon-name-part taxon-name-part-type="genus" reg="Landouria">L.</tp:taxon-name-part> <tp:taxon-name-part taxon-name-part-type="species" reg="montana">montana</tp:taxon-name-part></tp:taxon-name>
                  </italic>
                </td><td rowspan="1" colspan="1">Ramelau Mountains, Timor-Leste</td><td rowspan="1" colspan="1"/><td rowspan="1" colspan="1"><named-content xmlns:xlink="http://www.w3.org/1999/xlink" content-type="dwc:institutional_code" xlink:title="Australian Museum" xlink:href="https://scientific-collections.gbif.org/institution/9cfe8cbf-35ff-4d93-b932-cb05d91b7922" xlink:type="simple">AM</named-content> C. 477070</td><td rowspan="1" colspan="1">FK—2019</td><td rowspan="1" colspan="1">
                  <ext-link xmlns:xlink="http://www.w3.org/1999/xlink" xlink:href="MH521055" ext-link-type="gen" xlink:type="simple">MH521055</ext-link>
                </td><td rowspan="1" colspan="1">
                  <ext-link xmlns:xlink="http://www.w3.org/1999/xlink" xlink:href="MH521075" ext-link-type="gen" xlink:type="simple">MH521075</ext-link>
                </td><td rowspan="1" colspan="1">1</td></tr><tr><td rowspan="1" colspan="1">
                  <italic>
                    <tp:taxon-name><tp:taxon-name-part taxon-name-part-type="genus" reg="Landouria">L.</tp:taxon-name-part> <tp:taxon-name-part taxon-name-part-type="species" reg="timorensis">timorensis</tp:taxon-name-part></tp:taxon-name>
                  </italic>
                </td><td rowspan="1" colspan="1">Atauro Island, Timor-Leste</td><td rowspan="1" colspan="1"/><td rowspan="1" colspan="1"><named-content xmlns:xlink="http://www.w3.org/1999/xlink" content-type="dwc:institutional_code" xlink:title="Australian Museum" xlink:href="https://scientific-collections.gbif.org/institution/9cfe8cbf-35ff-4d93-b932-cb05d91b7922" xlink:type="simple">AM</named-content> C. 470207</td><td rowspan="1" colspan="1">–</td><td rowspan="1" colspan="1">
                  <ext-link xmlns:xlink="http://www.w3.org/1999/xlink" xlink:href="MH521063" ext-link-type="gen" xlink:type="simple">MH521063</ext-link>
                </td><td rowspan="1" colspan="1">
                  <ext-link xmlns:xlink="http://www.w3.org/1999/xlink" xlink:href="MH521078" ext-link-type="gen" xlink:type="simple">MH521078</ext-link>
                </td><td rowspan="1" colspan="1">1</td></tr><tr><td rowspan="1" colspan="1">
                  <italic>
                    <tp:taxon-name><tp:taxon-name-part taxon-name-part-type="genus" reg="Landouria">L.</tp:taxon-name-part> <tp:taxon-name-part taxon-name-part-type="species" reg="strobiloides">strobiloides</tp:taxon-name-part></tp:taxon-name>
                  </italic>
                </td><td rowspan="1" colspan="1">Suan Hin Pha Ngam, Loei, Thailand</td><td rowspan="1" colspan="1">Paratype</td><td rowspan="1" colspan="1"><abbrev xmlns:xlink="http://www.w3.org/1999/xlink" content-type="institution" xlink:title="Natural History Museum, Mahasarakham University" xlink:type="simple">NHMSU</abbrev>—00018</td><td rowspan="1" colspan="1">NLLESH660</td><td rowspan="1" colspan="1">
                  <ext-link xmlns:xlink="http://www.w3.org/1999/xlink" xlink:href="MN449400" ext-link-type="gen" xlink:type="simple">MN449400</ext-link>
                </td><td rowspan="1" colspan="1">
                  <ext-link xmlns:xlink="http://www.w3.org/1999/xlink" xlink:href="MZ435745" ext-link-type="gen" xlink:type="simple">MZ435745</ext-link>
                </td><td rowspan="1" colspan="1">2</td></tr><tr><td rowspan="1" colspan="1">
                  <italic>
                    <tp:taxon-name><tp:taxon-name-part taxon-name-part-type="genus" reg="Landouria">L.</tp:taxon-name-part> <tp:taxon-name-part taxon-name-part-type="species" reg="circinata">circinata</tp:taxon-name-part></tp:taxon-name>
                  </italic>
                </td><td rowspan="1" colspan="1">Phu Pha Lom Forest Park, Loei, Thailand</td><td rowspan="1" colspan="1">Paratype</td><td rowspan="1" colspan="1"><abbrev xmlns:xlink="http://www.w3.org/1999/xlink" content-type="institution" xlink:title="Natural History Museum, Mahasarakham University" xlink:type="simple">NHMSU</abbrev>—00024</td><td rowspan="1" colspan="1">NLLEPL660</td><td rowspan="1" colspan="1">
                  <ext-link xmlns:xlink="http://www.w3.org/1999/xlink" xlink:href="MN449401" ext-link-type="gen" xlink:type="simple">MN449401</ext-link>
                </td><td rowspan="1" colspan="1">
                  <ext-link xmlns:xlink="http://www.w3.org/1999/xlink" xlink:href="MZ435746" ext-link-type="gen" xlink:type="simple">MZ435746</ext-link>
                </td><td rowspan="1" colspan="1">3</td></tr><tr><td rowspan="1" colspan="1">
                  <italic>
                    <tp:taxon-name><tp:taxon-name-part taxon-name-part-type="genus" reg="Landouria">L.</tp:taxon-name-part> <tp:taxon-name-part taxon-name-part-type="species" reg="tuberculata">tuberculata</tp:taxon-name-part></tp:taxon-name>
                  </italic>
                </td><td rowspan="1" colspan="1">Wat Thepnimit, Loei, Thailand</td><td rowspan="1" colspan="1">Paratype</td><td rowspan="1" colspan="1"><abbrev xmlns:xlink="http://www.w3.org/1999/xlink" content-type="institution" xlink:title="Natural History Museum, Mahasarakham University" xlink:type="simple">NHMSU</abbrev>—00026</td><td rowspan="1" colspan="1">NLLEPR960</td><td rowspan="1" colspan="1">
                  <ext-link xmlns:xlink="http://www.w3.org/1999/xlink" xlink:href="MN449402" ext-link-type="gen" xlink:type="simple">MN449402</ext-link>
                </td><td rowspan="1" colspan="1">
                  <ext-link xmlns:xlink="http://www.w3.org/1999/xlink" xlink:href="MZ435747" ext-link-type="gen" xlink:type="simple">MZ435747</ext-link>
                </td><td rowspan="1" colspan="1">3</td></tr><tr><td rowspan="1" colspan="1">
                  <italic>
                    <tp:taxon-name><tp:taxon-name-part taxon-name-part-type="genus" reg="Landouria">L.</tp:taxon-name-part> <tp:taxon-name-part taxon-name-part-type="species" reg="trochomorphoides">trochomorphoides</tp:taxon-name-part></tp:taxon-name>
                  </italic>
                </td><td rowspan="1" colspan="1">Pha Sawan Cave, Loei, Thailand</td><td rowspan="1" colspan="1">Paratype</td><td rowspan="1" colspan="1"><abbrev xmlns:xlink="http://www.w3.org/1999/xlink" content-type="institution" xlink:title="Natural History Museum, Mahasarakham University" xlink:type="simple">NHMSU</abbrev>—00028</td><td rowspan="1" colspan="1">NLLEPS1060</td><td rowspan="1" colspan="1">
                  <ext-link xmlns:xlink="http://www.w3.org/1999/xlink" xlink:href="MN449403" ext-link-type="gen" xlink:type="simple">MN449403</ext-link>
                </td><td rowspan="1" colspan="1">
                  <ext-link xmlns:xlink="http://www.w3.org/1999/xlink" xlink:href="MZ435748" ext-link-type="gen" xlink:type="simple">MZ435748</ext-link>
                </td><td rowspan="1" colspan="1">3</td></tr><tr><td rowspan="1" colspan="1">
                  <italic>
                    <tp:taxon-name><tp:taxon-name-part taxon-name-part-type="genus" reg="Landouria">L.</tp:taxon-name-part> <tp:taxon-name-part taxon-name-part-type="species" reg="chloritoides">chloritoides</tp:taxon-name-part></tp:taxon-name>
                  </italic>
                </td><td rowspan="1" colspan="1">Wat Thep Udom Wanaram, Khon Kaen, Thailand</td><td rowspan="1" colspan="1">Paratype</td><td rowspan="1" colspan="1"><abbrev xmlns:xlink="http://www.w3.org/1999/xlink" content-type="institution" xlink:title="Natural History Museum, Mahasarakham University" xlink:type="simple">NHMSU</abbrev>—00030</td><td rowspan="1" colspan="1">NLKKPNB660</td><td rowspan="1" colspan="1">
                  <ext-link xmlns:xlink="http://www.w3.org/1999/xlink" xlink:href="MN449404" ext-link-type="gen" xlink:type="simple">MN449404</ext-link>
                </td><td rowspan="1" colspan="1">
                  <ext-link xmlns:xlink="http://www.w3.org/1999/xlink" xlink:href="MZ435749" ext-link-type="gen" xlink:type="simple">MZ435749</ext-link>
                </td><td rowspan="1" colspan="1">3</td></tr><tr><td rowspan="1" colspan="1">
                  <italic>
                    <tp:taxon-name><tp:taxon-name-part taxon-name-part-type="genus" reg="Landouria">L.</tp:taxon-name-part> <tp:taxon-name-part taxon-name-part-type="species" reg="elegans">elegans</tp:taxon-name-part></tp:taxon-name>
                  </italic>
                </td><td rowspan="1" colspan="1">Phu Hua Chang, Khon Kaen, Thailand</td><td rowspan="1" colspan="1">Paratype</td><td rowspan="1" colspan="1"><abbrev xmlns:xlink="http://www.w3.org/1999/xlink" content-type="institution" xlink:title="Natural History Museum, Mahasarakham University" xlink:type="simple">NHMSU</abbrev>—00033</td><td rowspan="1" colspan="1">NLKKHCW561</td><td rowspan="1" colspan="1">
                  <ext-link xmlns:xlink="http://www.w3.org/1999/xlink" xlink:href="MN449408" ext-link-type="gen" xlink:type="simple">MN449408</ext-link>
                </td><td rowspan="1" colspan="1">
                  <ext-link xmlns:xlink="http://www.w3.org/1999/xlink" xlink:href="MZ435751" ext-link-type="gen" xlink:type="simple">MZ435751</ext-link>
                </td><td rowspan="1" colspan="1">3</td></tr><tr><td rowspan="1" colspan="1">
                  <italic>
                    <tp:taxon-name><tp:taxon-name-part taxon-name-part-type="genus" reg="Landouria">L.</tp:taxon-name-part> <tp:taxon-name-part taxon-name-part-type="species" reg="diplogramma">diplogramma</tp:taxon-name-part></tp:taxon-name>
                  </italic>
                </td><td rowspan="1" colspan="1">Wat Thep Phithak Punnaram, Nakhon Ratchasima, Thailand</td><td rowspan="1" colspan="1"/><td rowspan="1" colspan="1"><abbrev xmlns:xlink="http://www.w3.org/1999/xlink" content-type="institution" xlink:title="Natural History Museum, Mahasarakham University" xlink:type="simple">NHMSU</abbrev>—00034</td><td rowspan="1" colspan="1">NLKRTP660</td><td rowspan="1" colspan="1">
                  <ext-link xmlns:xlink="http://www.w3.org/1999/xlink" xlink:href="MN449411" ext-link-type="gen" xlink:type="simple">MN449411</ext-link>
                </td><td rowspan="1" colspan="1">
                  <ext-link xmlns:xlink="http://www.w3.org/1999/xlink" xlink:href="MZ435752" ext-link-type="gen" xlink:type="simple">MZ435752</ext-link>
                </td><td rowspan="1" colspan="1">3</td></tr><tr><td rowspan="1" colspan="1">
                  <italic>
                    <tp:taxon-name><tp:taxon-name-part taxon-name-part-type="genus" reg="Landouria">L.</tp:taxon-name-part> <tp:taxon-name-part taxon-name-part-type="species" reg="bella">bella</tp:taxon-name-part></tp:taxon-name>
                  </italic>
                </td><td rowspan="1" colspan="1">Khao Bin Cave, Ratchaburi, Thailand</td><td rowspan="1" colspan="1">Paratype</td><td rowspan="1" colspan="1"><abbrev xmlns:xlink="http://www.w3.org/1999/xlink" content-type="institution" xlink:title="Zoological Research Collection of Chaiyaphum Rajabhat University" xlink:type="simple">ZCPRU</abbrev>—0042</td><td rowspan="1" colspan="1">NLRRKB663</td><td rowspan="1" colspan="1">
                  <ext-link xmlns:xlink="http://www.w3.org/1999/xlink" xlink:href="PV849288" ext-link-type="gen" xlink:type="simple">PV849288</ext-link>
                </td><td rowspan="1" colspan="1">
                  <ext-link xmlns:xlink="http://www.w3.org/1999/xlink" xlink:href="PP988693" ext-link-type="gen" xlink:type="simple">PP988693</ext-link>
                </td><td rowspan="1" colspan="1">4</td></tr><tr><td rowspan="1" colspan="1">
                  <italic>
                    <tp:taxon-name><tp:taxon-name-part taxon-name-part-type="genus" reg="Landouria">L.</tp:taxon-name-part> <tp:taxon-name-part taxon-name-part-type="species" reg="monodon">monodon</tp:taxon-name-part></tp:taxon-name>
                  </italic>
                </td><td rowspan="1" colspan="1">Phu Po, Kalasin, Thailand</td><td rowspan="1" colspan="1">Paratype</td><td rowspan="1" colspan="1"><abbrev xmlns:xlink="http://www.w3.org/1999/xlink" content-type="institution" xlink:title="Zoological Research Collection of Chaiyaphum Rajabhat University" xlink:type="simple">ZCPRU</abbrev>—0046</td><td rowspan="1" colspan="1">NLKSPP960</td><td rowspan="1" colspan="1">
                  <ext-link xmlns:xlink="http://www.w3.org/1999/xlink" xlink:href="MN449413" ext-link-type="gen" xlink:type="simple">MN449413</ext-link>
                </td><td rowspan="1" colspan="1">–</td><td rowspan="1" colspan="1">4</td></tr><tr><td rowspan="1" colspan="1"><italic><tp:taxon-name><tp:taxon-name-part taxon-name-part-type="genus" reg="Landouria">L.</tp:taxon-name-part> <tp:taxon-name-part taxon-name-part-type="species" reg="tumpeesuwanorum">tumpeesuwanorum</tp:taxon-name-part></tp:taxon-name></italic> sp. nov.</td><td rowspan="1" colspan="1">Pha Sam Yod, Nong Bua Lamphu, Thailand</td><td rowspan="1" colspan="1">Paratype</td><td rowspan="1" colspan="1">NHLRU026</td><td rowspan="1" colspan="1">NLNBPS1164</td><td rowspan="1" colspan="1">
                  <ext-link xmlns:xlink="http://www.w3.org/1999/xlink" xlink:href="PV849287" ext-link-type="gen" xlink:type="simple">PV849287</ext-link>
                </td><td rowspan="1" colspan="1">
                  <ext-link xmlns:xlink="http://www.w3.org/1999/xlink" xlink:href="PP988695" ext-link-type="gen" xlink:type="simple">PP988695</ext-link>
                </td><td rowspan="1" colspan="1">This study</td></tr><tr><td rowspan="1" colspan="1"><italic><tp:taxon-name><tp:taxon-name-part taxon-name-part-type="genus" reg="Landouria">L.</tp:taxon-name-part> <tp:taxon-name-part taxon-name-part-type="species" reg="flagellolonga">flagellolonga</tp:taxon-name-part></tp:taxon-name></italic> sp. nov.</td><td rowspan="1" colspan="1">Phet Pho Thong Cave, Sa Kaeo, Thailand</td><td rowspan="1" colspan="1">Paratype</td><td rowspan="1" colspan="1"><abbrev xmlns:xlink="http://www.w3.org/1999/xlink" content-type="institution" xlink:title="Zoological Research Collection of Chaiyaphum Rajabhat University" xlink:type="simple">ZCPRU</abbrev>—0050</td><td rowspan="1" colspan="1">NLSKPTR1060</td><td rowspan="1" colspan="1">
                  <ext-link xmlns:xlink="http://www.w3.org/1999/xlink" xlink:href="MN449414" ext-link-type="gen" xlink:type="simple">MN449414</ext-link>
                </td><td rowspan="1" colspan="1">–</td><td rowspan="1" colspan="1">This study</td></tr><tr><td rowspan="1" colspan="1">
                  <italic>
                    <tp:taxon-name><tp:taxon-name-part taxon-name-part-type="genus" reg="Euhadra">Euhadra</tp:taxon-name-part> <tp:taxon-name-part taxon-name-part-type="species" reg="peliomphala">peliomphala</tp:taxon-name-part></tp:taxon-name>
                  </italic>
                </td><td rowspan="1" colspan="1">Izu Peninsula, Nagaoka, Japan</td><td rowspan="1" colspan="1"/><td rowspan="1" colspan="1">–</td><td rowspan="1" colspan="1">–</td><td rowspan="1" colspan="1">
                  <ext-link xmlns:xlink="http://www.w3.org/1999/xlink" xlink:href="AB852700" ext-link-type="gen" xlink:type="simple">AB852700</ext-link>
                </td><td rowspan="1" colspan="1">
                  <ext-link xmlns:xlink="http://www.w3.org/1999/xlink" xlink:href="AF104053" ext-link-type="gen" xlink:type="simple">AF104053</ext-link>
                </td><td rowspan="1" colspan="1">5, 7</td></tr><tr><td rowspan="1" colspan="1">
                  <italic>
                    <tp:taxon-name><tp:taxon-name-part taxon-name-part-type="genus" reg="Bradybaena">Bradybaena</tp:taxon-name-part> <tp:taxon-name-part taxon-name-part-type="species" reg="similaris">similaris</tp:taxon-name-part></tp:taxon-name>
                  </italic>
                </td><td rowspan="1" colspan="1">Aoba, Sendai, Miyagi, Japan</td><td rowspan="1" colspan="1"/><td rowspan="1" colspan="1">–</td><td rowspan="1" colspan="1">–</td><td rowspan="1" colspan="1">
                  <ext-link xmlns:xlink="http://www.w3.org/1999/xlink" xlink:href="AB852697" ext-link-type="gen" xlink:type="simple">AB852697</ext-link>
                </td><td rowspan="1" colspan="1">
                  <ext-link xmlns:xlink="http://www.w3.org/1999/xlink" xlink:href="LC472125" ext-link-type="gen" xlink:type="simple">LC472125</ext-link>
                </td><td rowspan="1" colspan="1">5, 6</td></tr></tbody></table></table-wrap><fig id="F1" position="float" orientation="portrait"><object-id xmlns:xlink="http://www.w3.org/1999/xlink" content-type="doi" xlink:type="simple">10.3897/zookeys.1278.172545.figure1</object-id><object-id xmlns:xlink="http://www.w3.org/1999/xlink" content-type="arpha" xlink:type="simple">625028B5-A81E-5540-9C3D-1C367AD31962</object-id><label>Figure 1.</label><caption><p>Geographic distribution of verified Thai <italic><tp:taxon-name><tp:taxon-name-part taxon-name-part-type="genus" reg="Landouria">Landouria</tp:taxon-name-part></tp:taxon-name></italic> species and showing the type localities of <italic><tp:taxon-name><tp:taxon-name-part taxon-name-part-type="genus" reg="Landouria">L.</tp:taxon-name-part> <tp:taxon-name-part taxon-name-part-type="species" reg="tumpeesuwanorum">tumpeesuwanorum</tp:taxon-name-part></tp:taxon-name></italic> sp. nov. and <italic><tp:taxon-name><tp:taxon-name-part taxon-name-part-type="genus" reg="Landouria">L.</tp:taxon-name-part> <tp:taxon-name-part taxon-name-part-type="species" reg="flagellolonga">flagellolonga</tp:taxon-name-part></tp:taxon-name></italic> sp. nov.</p></caption><graphic xmlns:xlink="http://www.w3.org/1999/xlink" xlink:href="zookeys-1278-181_article-172545__-g001.jpg" id="oo_1611210.jpg" position="float" orientation="portrait" xlink:type="simple"><uri content-type="original_file" xlink:type="simple">https://binary.pensoft.net/fig/1611210</uri></graphic></fig></tp:treatment-sec><ref-list><ref id="B18"><mixed-citation xmlns:xlink="http://www.w3.org/1999/xlink" xlink:type="simple">Köhler F, Shea M, Kessner V (2018) Two new species of <italic><tp:taxon-name><tp:taxon-name-part taxon-name-part-type="genus">Landouria</tp:taxon-name-part></tp:taxon-name></italic> Godwin Austen, 1918 from Timor-Leste (<tp:taxon-name><tp:taxon-name-part taxon-name-part-type="order">Stylommatophora</tp:taxon-name-part></tp:taxon-name>, <tp:taxon-name><tp:taxon-name-part taxon-name-part-type="family">Camaenidae</tp:taxon-name-part></tp:taxon-name>). Molluscan Research 39(3): 253–264. <ext-link xlink:href="10.1080/13235818.2018.1557780" ext-link-type="doi" xlink:type="simple">https://doi.org/10.1080/13235818.2018.1557780</ext-link></mixed-citation></ref><ref id="B39"><mixed-citation xmlns:xlink="http://www.w3.org/1999/xlink" xlink:type="simple">Tumpeesuwan C, Tumpeesuwan S (2019) First verified record of the genus <italic><tp:taxon-name><tp:taxon-name-part taxon-name-part-type="genus">Landouria</tp:taxon-name-part></tp:taxon-name></italic> Godwin- Austen, 1918 from Thailand (<tp:taxon-name><tp:taxon-name-part taxon-name-part-type="class">Gastropoda</tp:taxon-name-part></tp:taxon-name>: <tp:taxon-name><tp:taxon-name-part taxon-name-part-type="order">Stylommatophora</tp:taxon-name-part></tp:taxon-name>: <tp:taxon-name><tp:taxon-name-part taxon-name-part-type="family">Camaenidae</tp:taxon-name-part></tp:taxon-name>) with description of a new species. The Raffles Bulletin of Zoology 67: 298–305. <ext-link xlink:href="10.26107/rbz-2019-0021" ext-link-type="doi" xlink:type="simple">https://doi.org/10.26107/rbz-2019-0021</ext-link></mixed-citation></ref><ref id="B23"><mixed-citation xmlns:xlink="http://www.w3.org/1999/xlink" xlink:type="simple">Nahok B, Tumpeesuwan S, Tumpeesuwan C (2021) Five new species of the land snail genus <italic><tp:taxon-name><tp:taxon-name-part taxon-name-part-type="genus">Landouria</tp:taxon-name-part></tp:taxon-name></italic> Godwin-Austen, 1918 (<tp:taxon-name><tp:taxon-name-part taxon-name-part-type="class">Gastropoda</tp:taxon-name-part></tp:taxon-name>, <tp:taxon-name><tp:taxon-name-part taxon-name-part-type="family">Camaenidae</tp:taxon-name-part></tp:taxon-name>) from northeastern Thailand, with note on genitalia and radula morphology of <italic><tp:taxon-name><tp:taxon-name-part taxon-name-part-type="genus">Landouria</tp:taxon-name-part> <tp:taxon-name-part taxon-name-part-type="species">diplogramma</tp:taxon-name-part></tp:taxon-name></italic> (Möllendorff, 1902). European Journal of Taxonomy 767: 142–166. <ext-link xlink:href="10.5852/ejt.2021.767.1495" ext-link-type="doi" xlink:type="simple">https://doi.org/10.5852/ejt.2021.767.1495</ext-link></mixed-citation></ref><ref id="B24"><mixed-citation xmlns:xlink="http://www.w3.org/1999/xlink" xlink:type="simple">Nahok B, Chanlabut C, Tumpeesuwan S, Tumpeesuwan C (2024) Two new species of <italic><tp:taxon-name><tp:taxon-name-part taxon-name-part-type="genus">Landouria</tp:taxon-name-part></tp:taxon-name></italic> Godwin-Austen, 1918 (<tp:taxon-name><tp:taxon-name-part taxon-name-part-type="class">Gastropoda</tp:taxon-name-part></tp:taxon-name>, <tp:taxon-name><tp:taxon-name-part taxon-name-part-type="family">Camaenidae</tp:taxon-name-part></tp:taxon-name>) from Thailand, with a key to Thai species. ZooKeys 1208: 347–362. <ext-link xlink:href="10.3897/zookeys.1208.117056" ext-link-type="doi" xlink:type="simple">https://doi.org/10.3897/zookeys.1208.117056</ext-link></mixed-citation></ref><ref id="B14"><mixed-citation xmlns:xlink="http://www.w3.org/1999/xlink" xlink:type="simple">Hirano T, Kameda Y, Kimura K, Chiba S (2014) Substantial incongruence among the morphology, taxonomy, and molecular phylogeny of the land snails <italic><tp:taxon-name><tp:taxon-name-part taxon-name-part-type="genus">Aegista</tp:taxon-name-part></tp:taxon-name></italic>, <italic><tp:taxon-name><tp:taxon-name-part taxon-name-part-type="genus">Landouria</tp:taxon-name-part></tp:taxon-name></italic>, <italic><tp:taxon-name><tp:taxon-name-part taxon-name-part-type="genus">Trishoplita</tp:taxon-name-part></tp:taxon-name></italic>, and <italic><tp:taxon-name><tp:taxon-name-part taxon-name-part-type="genus">Pseudobuliminus</tp:taxon-name-part></tp:taxon-name></italic> (<tp:taxon-name><tp:taxon-name-part taxon-name-part-type="infraclass">Pulmonata</tp:taxon-name-part></tp:taxon-name>: <tp:taxon-name><tp:taxon-name-part taxon-name-part-type="family">Bradybaenidae</tp:taxon-name-part></tp:taxon-name>) occurring in East Asia. Molecular Phylogenetics and Evolution 70: 171–181. <ext-link xlink:href="10.1016/j.ympev.2013.09.020" ext-link-type="doi" xlink:type="simple">https://doi.org/10.1016/j.ympev.2013.09.020</ext-link></mixed-citation></ref><ref id="B15"><mixed-citation xmlns:xlink="http://www.w3.org/1999/xlink" xlink:type="simple">Hirano T, Kameda Y, Saito T, Chiba S (2019) Divergence before and after the isolation of islands: Phylogeography of the <italic><tp:taxon-name><tp:taxon-name-part taxon-name-part-type="genus">Bradybaena</tp:taxon-name-part></tp:taxon-name></italic> land snails on the Ryukyu Islands of Japan. Journal of Biogeography 46(6): 1197–1213. <ext-link xlink:href="10.1111/jbi.13575" ext-link-type="doi" xlink:type="simple">https://doi.org/10.1111/jbi.13575</ext-link></mixed-citation></ref><ref id="B12"><mixed-citation xmlns:xlink="http://www.w3.org/1999/xlink" xlink:type="simple">Hayashi M, Chiba S (2000) Intraspecific diversity of mitochondrial DNA in the land snail <italic><tp:taxon-name><tp:taxon-name-part taxon-name-part-type="genus">Euhadra</tp:taxon-name-part> <tp:taxon-name-part taxon-name-part-type="species">peliomphala</tp:taxon-name-part></tp:taxon-name></italic> (<tp:taxon-name><tp:taxon-name-part taxon-name-part-type="family">Bradybaenidae</tp:taxon-name-part></tp:taxon-name>). Biological Journal of the Linnean Society 70: 391–401. <ext-link xlink:href="10.1111/j.1095-8312.2000.tb01230.x" ext-link-type="doi" xlink:type="simple">https://doi.org/10.1111/j.1095-8312.2000.tb01230.x</ext-link></mixed-citation></ref><ref id="B38"><mixed-citation xmlns:xlink="http://www.w3.org/1999/xlink" xlink:type="simple">Tanmuangpa K, Kaewsawang A (2025) Land snail diversity and abundance in limestone hill areas at Pa Dong Sam Thong, Pa Dong Nong Phai, and Pa Dong Pha Sam Yod National Reserved Forest, Si Bun Rueang district, Nong Bua Lumphu province. Journal of Science and Technology Mahasarakham University 44(1): 20–32. [In Thai with English abstract]</mixed-citation></ref></ref-list></tp:taxon-treatment>
