# Supplementary material for: Molecular phylogeny of recognised Thai Landouria species (Gastropoda, Camaenidae), with descriptions of two new species
Source: Zookeys. 2026 Apr 28;1278:181–200. doi: 10.3897/zookeys.1278.172545 (PMC13146782; doi:10.3897/zookeys.1278.172545)
Supplement: XML Treatment for Landouria flagellolonga [file zookeys.1278.172545-treatment3.xml]

<!DOCTYPE tp:taxon-treatment
  PUBLIC "-//TaxonX//DTD Taxonomic Treatment Publishing DTD v0 20100105//EN" "tax-treatment-NSO.dtd">
<tp:taxon-treatment xmlns:tp="http://www.plazi.org/taxpub"><tp:treatment-meta><kwd-group><label>Taxon classification</label><kwd>
                  <named-content content-type="kingdom">Animalia</named-content>
                </kwd><kwd>
                  <named-content content-type="order">Stylommatophora</named-content>
                </kwd><kwd>
                  <named-content content-type="family">Camaenidae</named-content>
                </kwd></kwd-group><mixed-citation publication-type="journal"><person-group><name><surname>Nahok</surname><given-names>Benchawan</given-names></name><name><surname>Chanlabut</surname><given-names>Utain</given-names></name><name><surname>Tanmuangpak</surname><given-names>Kitti</given-names></name></person-group><article-title>Molecular phylogeny of recognised Thai <italic><tp:taxon-name><tp:taxon-name-part taxon-name-part-type="genus" reg="Landouria">Landouria</tp:taxon-name-part></tp:taxon-name></italic> species (<tp:taxon-name><tp:taxon-name-part taxon-name-part-type="class" reg="Gastropoda">Gastropoda</tp:taxon-name-part></tp:taxon-name>, <tp:taxon-name><tp:taxon-name-part taxon-name-part-type="family" reg="Camaenidae">Camaenidae</tp:taxon-name-part></tp:taxon-name>), with descriptions of two new species</article-title><source>Zookeys</source><day>28</day><month>04</month><year>2026</year><volume>1278</volume><fpage>181</fpage><lpage>200</lpage><pub-id pub-id-type="doi">10.3897/zookeys.1278.172545</pub-id></mixed-citation></tp:treatment-meta><tp:nomenclature><tp:taxon-name><object-id xmlns:xlink="http://www.w3.org/1999/xlink" content-type="arpha" xlink:type="simple">A542E450-A6C2-5D92-AD87-65ACFBDB40F8</object-id>
                        		<tp:taxon-name-part taxon-name-part-type="genus" reg="Landouria">Landouria</tp:taxon-name-part> <tp:taxon-name-part taxon-name-part-type="species" reg="flagellolonga">flagellolonga</tp:taxon-name-part>
                        		
                        	
                        	
                        		<object-id xmlns:xlink="http://www.w3.org/1999/xlink" content-type="zoobank" xlink:type="simple">https://zoobank.org/E599C38C-A980-433A-B8A6-CD3ACA28A706</object-id>
                        	</tp:taxon-name><tp:taxon-authority> Nahok &amp; K. Tanmuangpak</tp:taxon-authority><tp:taxon-status xmlns:xlink="http://www.w3.org/1999/xlink" xlink:type="simple">sp. nov.</tp:taxon-status><xref ref-type="fig" rid="F3">Figs 3B</xref><xref ref-type="fig" rid="F7">, 7</xref><xref ref-type="fig" rid="F9">–9</xref><xref ref-type="table" rid="T2">; Table 2</xref><tp:nomenclature-citation-list><tp:nomenclature-citation><tp:taxon-name>
                    <tp:taxon-name-part taxon-name-part-type="genus" reg="Landouria">Landouria</tp:taxon-name-part>
                  </tp:taxon-name><comment> sp. 10—<xref ref-type="bibr" rid="B22">Nahok 2020</xref>: 55; figs 24A, 33; table 3.</comment></tp:nomenclature-citation></tp:nomenclature-citation-list></tp:nomenclature><tp:treatment-sec sec-type="Type locality"><title>Type locality.</title><p>Thailand, Sa Kaeo Province, Khlong Hat District, Phet Pho Thong Cave, <named-content xmlns:xlink="http://www.w3.org/1999/xlink" content-type="dwc:verbatimCoordinates" xlink:type="simple">13°24'52.89"N, 102°19'31.03"E</named-content>, limestone hill, alt. 236 m, 15 Oct. 2017, Benchawan Nahok and Utain Chanlabut leg.</p></tp:treatment-sec><tp:treatment-sec sec-type="Type specimens"><title>Type specimens.</title><p><bold><italic>Holotype</italic></bold>: <abbrev xmlns:xlink="http://www.w3.org/1999/xlink" content-type="institution" xlink:title="Zoological Research Collection of Chaiyaphum Rajabhat University" xlink:type="simple">ZCPRU</abbrev>-0048 (Fig. <xref ref-type="fig" rid="F7">7</xref>), <abbrev xmlns:xlink="http://www.w3.org/1999/xlink" xlink:title="shell height" xlink:type="simple">SH</abbrev> = 6.80 mm, <abbrev xmlns:xlink="http://www.w3.org/1999/xlink" xlink:title="shell width" xlink:type="simple">SW</abbrev> = 9.65 mm. <abbrev xmlns:xlink="http://www.w3.org/1999/xlink" xlink:title="aperture height" xlink:type="simple">AH</abbrev> = 4.72 mm, <abbrev xmlns:xlink="http://www.w3.org/1999/xlink" xlink:title="aperture width" xlink:type="simple">AW</abbrev> = 3.60 mm. <bold><italic>Paratypes</italic></bold>: <abbrev xmlns:xlink="http://www.w3.org/1999/xlink" content-type="institution" xlink:title="Zoological Research Collection of Chaiyaphum Rajabhat University" xlink:type="simple">ZCPRU</abbrev>-0049 30 shells, <abbrev xmlns:xlink="http://www.w3.org/1999/xlink" content-type="institution" xlink:title="Zoological Research Collection of Chaiyaphum Rajabhat University" xlink:type="simple">ZCPRU</abbrev>-0050 (Fig. <xref ref-type="fig" rid="F3">3B</xref>), 12 living specimens preserved in ethanol, same collector and locality as holotype, 27 Aug. 2025.</p><fig id="F7" position="float" orientation="portrait"><object-id xmlns:xlink="http://www.w3.org/1999/xlink" content-type="doi" xlink:type="simple">10.3897/zookeys.1278.172545.figure7</object-id><object-id xmlns:xlink="http://www.w3.org/1999/xlink" content-type="arpha" xlink:type="simple">D504FE7D-6262-5FBF-80EC-633F58CCFABF</object-id><label>Figure 7.</label><caption><p>Holotype of <italic><tp:taxon-name><tp:taxon-name-part taxon-name-part-type="genus" reg="Landouria">Landouria</tp:taxon-name-part> <tp:taxon-name-part taxon-name-part-type="species" reg="flagellolonga">flagellolonga</tp:taxon-name-part></tp:taxon-name></italic> sp. nov. (<abbrev xmlns:xlink="http://www.w3.org/1999/xlink" content-type="institution" xlink:title="Zoological Research Collection of Chaiyaphum Rajabhat University" xlink:type="simple">ZCPRU</abbrev>-0048). <bold>A</bold>. Apertural view; <bold>B</bold>. Lateral view; <bold>C</bold>. Dorsal view; <bold>D</bold>. Ventral view; <bold>E, F</bold>. Umbilical groove; <bold>G</bold>. Protoconch; <bold>H</bold>. Shell surface.</p></caption><graphic xmlns:xlink="http://www.w3.org/1999/xlink" xlink:href="zookeys-1278-181_article-172545__-g007.jpg" id="oo_1611216.jpg" position="float" orientation="portrait" xlink:type="simple"><uri content-type="original_file" xlink:type="simple">https://binary.pensoft.net/fig/1611216</uri></graphic></fig></tp:treatment-sec><tp:treatment-sec sec-type="Diagnosis"><title>Diagnosis.</title><p>Shell small, light brown-corneous, sharply keeled. Flagellum very long, epiphallus long and slender; penis long, cylindrical, dilated <abbrev xmlns:xlink="http://www.w3.org/1999/xlink" xlink:title="atrium" xlink:type="simple">at</abbrev> its middle part; vagina and free oviduct short. <tp:taxon-name><tp:taxon-name-part taxon-name-part-type="genus" reg="Radula">Radula</tp:taxon-name-part></tp:taxon-name> with lanceolate central and lateral teeth.</p></tp:treatment-sec><tp:treatment-sec sec-type="Description"><title>Description.</title><p>(empty shells = 31, living specimens = 12) <bold><italic>Shell</italic></bold> (Fig. <xref ref-type="fig" rid="F7">7</xref>) dextral, small, conical-lenticular, <abbrev xmlns:xlink="http://www.w3.org/1999/xlink" xlink:title="shell height" xlink:type="simple">SH</abbrev> = 5.90 –7.50 mm (6.70 ± 0.46 mm), <abbrev xmlns:xlink="http://www.w3.org/1999/xlink" xlink:title="shell width" xlink:type="simple">SW</abbrev> = 8.20–11.10 mm (9.65 ± 0.84 mm), <abbrev xmlns:xlink="http://www.w3.org/1999/xlink" xlink:title="aperture height" xlink:type="simple">AH</abbrev> = 3.50–5.30 mm (4.40 ± 0.52 mm), and <abbrev xmlns:xlink="http://www.w3.org/1999/xlink" xlink:title="aperture width" xlink:type="simple">AW</abbrev> = 3.50–5.00 mm (4.25 ± 0.43 mm), with 6–6.25 slightly convex whorls. Protoconch almost smooth. Teleoconch with irregular wrinkles; incised spiral lines not discernible. Apex obtuse and depressed. Suture shallow. Body whorl sharply keeled. Umbilicus open, relatively wide (occupying c. 1/3 of <abbrev xmlns:xlink="http://www.w3.org/1999/xlink" xlink:title="shell width" xlink:type="simple">SW</abbrev>). Aperture rounded rhombic; apertural lip reflexed and thickened.</p><p><bold><italic>Genital system</italic></bold> (<italic>N</italic> = 3) (Fig. <xref ref-type="fig" rid="F8">8</xref>). Atrium short. Dart apparatus and mucous glands absent. Penis twice as long as epiphallus, long, cylindrical, broad in middle and narrows <abbrev xmlns:xlink="http://www.w3.org/1999/xlink" xlink:title="atrium" xlink:type="simple">at</abbrev> distal end, internally with five narrow longitudinal pilasters, without a verge (Fig. <xref ref-type="fig" rid="F8">8C, D</xref>). Epiphallus divided into two somewhat identical parts; proximal part (<abbrev xmlns:xlink="http://www.w3.org/1999/xlink" xlink:title="proximal part of epiphallus nearer to penis" xlink:type="simple">ep1</abbrev>) connected to penis, slightly larger and longer than distal part (<abbrev xmlns:xlink="http://www.w3.org/1999/xlink" xlink:title="distal part of epiphallus nearer to retractor muscle" xlink:type="simple">ep2</abbrev>). Penial retractor muscle present. Flagellum very long, without node, tapering towards its distal end, internally with a few fine longitudinal folds (Fig. <xref ref-type="fig" rid="F8">8G, H</xref>). Vas deferens thin and long. Vagina approximately 1/2 of penis length, internally with six smooth, longitudinal pilasters (Fig. <xref ref-type="fig" rid="F8">8E, F</xref>); free oviduct short, regularly cylindrical tube. Gametolytic sac slightly thicker <abbrev xmlns:xlink="http://www.w3.org/1999/xlink" xlink:title="atrium" xlink:type="simple">at</abbrev> base, with long, narrow, thin cylindrical tube, and <abbrev xmlns:xlink="http://www.w3.org/1999/xlink" xlink:title="atrium" xlink:type="simple">at</abbrev> its distal end, a small, swollen spherical sac. Prostate gland very long. Uterus long and thin.</p><fig id="F8" position="float" orientation="portrait"><object-id xmlns:xlink="http://www.w3.org/1999/xlink" content-type="doi" xlink:type="simple">10.3897/zookeys.1278.172545.figure8</object-id><object-id xmlns:xlink="http://www.w3.org/1999/xlink" content-type="arpha" xlink:type="simple">E882DC0F-9DFB-56C0-A750-63449AE01909</object-id><label>Figure 8.</label><caption><p>Photograph and schematic drawing of the genital system of <italic><tp:taxon-name><tp:taxon-name-part taxon-name-part-type="genus" reg="Landouria">Landouria</tp:taxon-name-part> <tp:taxon-name-part taxon-name-part-type="species" reg="flagellolonga">flagellolonga</tp:taxon-name-part></tp:taxon-name></italic> sp. nov., paratype (<abbrev xmlns:xlink="http://www.w3.org/1999/xlink" content-type="institution" xlink:title="Zoological Research Collection of Chaiyaphum Rajabhat University" xlink:type="simple">ZCPRU</abbrev>-0050). <bold>A, B</bold>. Whole genitalia; <bold>C–H</bold>. Internal wall sculpture of <bold>C, D</bold> Penis (p), <bold>E, F</bold> Vagina (<abbrev xmlns:xlink="http://www.w3.org/1999/xlink" xlink:title="vagina" xlink:type="simple">va</abbrev>), <bold>G, H</bold>. Flagellum (<abbrev xmlns:xlink="http://www.w3.org/1999/xlink" xlink:title="flagellum" xlink:type="simple">fl</abbrev>). Photograph by Benchawan Nahok, drawing by Kitti Tanmuangpak.</p></caption><graphic xmlns:xlink="http://www.w3.org/1999/xlink" xlink:href="zookeys-1278-181_article-172545__-g008.jpg" id="oo_1611217.jpg" position="float" orientation="portrait" xlink:type="simple"><uri content-type="original_file" xlink:type="simple">https://binary.pensoft.net/fig/1611217</uri></graphic></fig><p><bold><italic><tp:taxon-name><tp:taxon-name-part taxon-name-part-type="genus" reg="Radula">Radula</tp:taxon-name-part></tp:taxon-name></italic></bold> (<italic>N</italic> = 3) (Fig. <xref ref-type="fig" rid="F9">9</xref>). Comprises 121–125 transverse rows with 53–61 teeth per row, formula: (17–19)+(9–11)+1+(9–11)+(17–19). Central tooth usually symmetric, unicuspid, lanceolate (Fig. <xref ref-type="fig" rid="F9">9B</xref>). Lateral teeth unicuspid, elongate-lanceolate, oblique, and longer than central teeth (Fig. <xref ref-type="fig" rid="F9">9B</xref>). Marginal teeth gradually changing from unicuspid to bicuspid and finally tricuspid (Fig. <xref ref-type="fig" rid="F9">9C–F</xref>).</p><fig id="F9" position="float" orientation="portrait"><object-id xmlns:xlink="http://www.w3.org/1999/xlink" content-type="doi" xlink:type="simple">10.3897/zookeys.1278.172545.figure9</object-id><object-id xmlns:xlink="http://www.w3.org/1999/xlink" content-type="arpha" xlink:type="simple">5881C180-90AB-5073-B96D-2EF5B205EF22</object-id><label>Figure 9.</label><caption><p><tp:taxon-name><tp:taxon-name-part taxon-name-part-type="genus" reg="Radula">Radula</tp:taxon-name-part></tp:taxon-name> morphology of <italic><tp:taxon-name><tp:taxon-name-part taxon-name-part-type="genus" reg="Landouria">Landouria</tp:taxon-name-part> <tp:taxon-name-part taxon-name-part-type="species" reg="flagellolonga">flagellolonga</tp:taxon-name-part></tp:taxon-name></italic> sp. nov., paratype (<abbrev xmlns:xlink="http://www.w3.org/1999/xlink" content-type="institution" xlink:title="Zoological Research Collection of Chaiyaphum Rajabhat University" xlink:type="simple">ZCPRU</abbrev>-0050). <bold>A</bold>. <tp:taxon-name><tp:taxon-name-part taxon-name-part-type="genus" reg="Radula">Radula</tp:taxon-name-part></tp:taxon-name> plate; <bold>B</bold>. Enlarged view of central tooth and lateral teeth; <bold>C, D</bold>. Enlarged view of left side of marginal teeth; <bold>E, F</bold>. Enlarged view of right side of marginal teeth and central teeth. Numbers indicate the order of lateral and marginal teeth. Abbreviations: C = central tooth, L = lateral teeth, M = marginal teeth.</p></caption><graphic xmlns:xlink="http://www.w3.org/1999/xlink" xlink:href="zookeys-1278-181_article-172545__-g009.jpg" id="oo_1611218.jpg" position="float" orientation="portrait" xlink:type="simple"><uri content-type="original_file" xlink:type="simple">https://binary.pensoft.net/fig/1611218</uri></graphic></fig></tp:treatment-sec><tp:treatment-sec sec-type="Etymology"><title>Etymology.</title><p>Specific epithet derived from Latin word <italic>longus</italic>, meaning “long” and referring to the elongated flagellum of this species.</p></tp:treatment-sec><tp:treatment-sec sec-type="Habitat"><title>Habitat.</title><p>This species inhabits limestone hills with scattered outcrops, bare ground, and trees in a natural forest.</p></tp:treatment-sec><tp:treatment-sec sec-type="Distribution"><title>Distribution.</title><p><italic><tp:taxon-name><tp:taxon-name-part taxon-name-part-type="genus" reg="Landouria">Landouria</tp:taxon-name-part> <tp:taxon-name-part taxon-name-part-type="species" reg="flagellolonga">flagellolonga</tp:taxon-name-part></tp:taxon-name></italic> sp. nov. is known from the surroundings of limestone hills <abbrev xmlns:xlink="http://www.w3.org/1999/xlink" xlink:title="atrium" xlink:type="simple">at</abbrev> Phet Pho Thong Cave, Khlong Hat District, Sa Kaeo Province, eastern Thailand (Fig. <xref ref-type="fig" rid="F1">1</xref>).</p></tp:treatment-sec><tp:treatment-sec sec-type="Remarks"><title>Remarks.</title><p><italic><tp:taxon-name><tp:taxon-name-part taxon-name-part-type="genus" reg="Landouria">Landouria</tp:taxon-name-part> <tp:taxon-name-part taxon-name-part-type="species" reg="flagellolonga">flagellolonga</tp:taxon-name-part></tp:taxon-name></italic> sp. nov. differs from other Thai species of <italic><tp:taxon-name><tp:taxon-name-part taxon-name-part-type="genus" reg="Landouria">Landouria</tp:taxon-name-part></tp:taxon-name></italic> by its genital system, which has the most slender and longest flagellum (Fig. <xref ref-type="fig" rid="F8">8</xref>).</p></tp:treatment-sec><tp:treatment-sec><!--Section generated to contain objects referenced in tp:taxon-treatment.--><fig id="F3" position="float" orientation="portrait"><object-id xmlns:xlink="http://www.w3.org/1999/xlink" content-type="doi" xlink:type="simple">10.3897/zookeys.1278.172545.figure3</object-id><object-id xmlns:xlink="http://www.w3.org/1999/xlink" content-type="arpha" xlink:type="simple">EA3362EE-5992-5A4C-86EC-4E40ED4AC355</object-id><label>Figure 3.</label><caption><p>Living adults of two <italic><tp:taxon-name><tp:taxon-name-part taxon-name-part-type="genus" reg="Landouria">Landouria</tp:taxon-name-part></tp:taxon-name></italic> new species. <bold>A</bold>. <italic><tp:taxon-name><tp:taxon-name-part taxon-name-part-type="genus" reg="Landouria">L.</tp:taxon-name-part> <tp:taxon-name-part taxon-name-part-type="species" reg="tumpeesuwanorum">tumpeesuwanorum</tp:taxon-name-part></tp:taxon-name></italic> sp. nov. (paratype: NHLRU027); <bold>B</bold>. <italic><tp:taxon-name><tp:taxon-name-part taxon-name-part-type="genus" reg="Landouria">L.</tp:taxon-name-part> <tp:taxon-name-part taxon-name-part-type="species" reg="flagellolonga">flagellolonga</tp:taxon-name-part></tp:taxon-name></italic> sp. nov. (paratype: <abbrev xmlns:xlink="http://www.w3.org/1999/xlink" content-type="institution" xlink:title="Zoological Research Collection of Chaiyaphum Rajabhat University" xlink:type="simple">ZCPRU</abbrev>-0050).</p></caption><graphic xmlns:xlink="http://www.w3.org/1999/xlink" xlink:href="zookeys-1278-181_article-172545__-g003.jpg" id="oo_1611212.jpg" position="float" orientation="portrait" xlink:type="simple"><uri content-type="original_file" xlink:type="simple">https://binary.pensoft.net/fig/1611212</uri></graphic></fig><table-wrap id="T2" position="float" orientation="portrait"><label>Table 2.</label><caption><p>Estimates of COI sequence divergences (uncorrected <italic>p</italic>-distances) of <italic><tp:taxon-name><tp:taxon-name-part taxon-name-part-type="genus" reg="Landouria">Landouria</tp:taxon-name-part></tp:taxon-name></italic> taxa in this study.</p></caption><table><tbody><tr><th rowspan="1" colspan="1">No.</th><th rowspan="1" colspan="1">Taxon</th><th rowspan="1" colspan="1">1</th><th rowspan="1" colspan="1">2</th><th rowspan="1" colspan="1">3</th><th rowspan="1" colspan="1">4</th><th rowspan="1" colspan="1">5</th><th rowspan="1" colspan="1">6</th><th rowspan="1" colspan="1">7</th><th rowspan="1" colspan="1">8</th><th rowspan="1" colspan="1">9</th><th rowspan="1" colspan="1">10</th><th rowspan="1" colspan="1">11</th><th rowspan="1" colspan="1">12</th><th rowspan="1" colspan="1">13</th><th rowspan="1" colspan="1">14</th><th rowspan="1" colspan="1">15</th></tr><tr><td rowspan="1" colspan="1">1</td><td rowspan="1" colspan="1">
                  <italic>
                    <tp:taxon-name><tp:taxon-name-part taxon-name-part-type="genus" reg="Landouria">L.</tp:taxon-name-part> <tp:taxon-name-part taxon-name-part-type="species" reg="omphalostoma">omphalostoma</tp:taxon-name-part></tp:taxon-name>
                  </italic>
                </td><td rowspan="1" colspan="1"/><td rowspan="1" colspan="1"/><td rowspan="1" colspan="1"/><td rowspan="1" colspan="1"/><td rowspan="1" colspan="1"/><td rowspan="1" colspan="1"/><td rowspan="1" colspan="1"/><td rowspan="1" colspan="1"/><td rowspan="1" colspan="1"/><td rowspan="1" colspan="1"/><td rowspan="1" colspan="1"/><td rowspan="1" colspan="1"/><td rowspan="1" colspan="1"/><td rowspan="1" colspan="1"/><td rowspan="1" colspan="1"/></tr><tr><td rowspan="1" colspan="1">2</td><td rowspan="1" colspan="1">
                  <italic>
                    <tp:taxon-name><tp:taxon-name-part taxon-name-part-type="genus" reg="Landouria">L.</tp:taxon-name-part> <tp:taxon-name-part taxon-name-part-type="species" reg="rotatoria">rotatoria</tp:taxon-name-part></tp:taxon-name>
                  </italic>
                </td><td rowspan="1" colspan="1">0.255</td><td rowspan="1" colspan="1"/><td rowspan="1" colspan="1"/><td rowspan="1" colspan="1"/><td rowspan="1" colspan="1"/><td rowspan="1" colspan="1"/><td rowspan="1" colspan="1"/><td rowspan="1" colspan="1"/><td rowspan="1" colspan="1"/><td rowspan="1" colspan="1"/><td rowspan="1" colspan="1"/><td rowspan="1" colspan="1"/><td rowspan="1" colspan="1"/><td rowspan="1" colspan="1"/><td rowspan="1" colspan="1"/></tr><tr><td rowspan="1" colspan="1">3</td><td rowspan="1" colspan="1">
                  <italic>
                    <tp:taxon-name><tp:taxon-name-part taxon-name-part-type="genus" reg="Landouria">L.</tp:taxon-name-part> <tp:taxon-name-part taxon-name-part-type="species" reg="winteriana">winteriana</tp:taxon-name-part></tp:taxon-name>
                  </italic>
                </td><td rowspan="1" colspan="1">0.216</td><td rowspan="1" colspan="1">0.239</td><td rowspan="1" colspan="1"/><td rowspan="1" colspan="1"/><td rowspan="1" colspan="1"/><td rowspan="1" colspan="1"/><td rowspan="1" colspan="1"/><td rowspan="1" colspan="1"/><td rowspan="1" colspan="1"/><td rowspan="1" colspan="1"/><td rowspan="1" colspan="1"/><td rowspan="1" colspan="1"/><td rowspan="1" colspan="1"/><td rowspan="1" colspan="1"/><td rowspan="1" colspan="1"/></tr><tr><td rowspan="1" colspan="1">4</td><td rowspan="1" colspan="1">
                  <italic>
                    <tp:taxon-name><tp:taxon-name-part taxon-name-part-type="genus" reg="Landouria">L.</tp:taxon-name-part> <tp:taxon-name-part taxon-name-part-type="species" reg="montana">montana</tp:taxon-name-part></tp:taxon-name>
                  </italic>
                </td><td rowspan="1" colspan="1">0.206</td><td rowspan="1" colspan="1">0.244</td><td rowspan="1" colspan="1">0.195</td><td rowspan="1" colspan="1"/><td rowspan="1" colspan="1"/><td rowspan="1" colspan="1"/><td rowspan="1" colspan="1"/><td rowspan="1" colspan="1"/><td rowspan="1" colspan="1"/><td rowspan="1" colspan="1"/><td rowspan="1" colspan="1"/><td rowspan="1" colspan="1"/><td rowspan="1" colspan="1"/><td rowspan="1" colspan="1"/><td rowspan="1" colspan="1"/></tr><tr><td rowspan="1" colspan="1">5</td><td rowspan="1" colspan="1">
                  <italic>
                    <tp:taxon-name><tp:taxon-name-part taxon-name-part-type="genus" reg="Landouria">L.</tp:taxon-name-part> <tp:taxon-name-part taxon-name-part-type="species" reg="timorensis">timorensis</tp:taxon-name-part></tp:taxon-name>
                  </italic>
                </td><td rowspan="1" colspan="1">0.210</td><td rowspan="1" colspan="1">0.227</td><td rowspan="1" colspan="1">0.199</td><td rowspan="1" colspan="1">0.141</td><td rowspan="1" colspan="1"/><td rowspan="1" colspan="1"/><td rowspan="1" colspan="1"/><td rowspan="1" colspan="1"/><td rowspan="1" colspan="1"/><td rowspan="1" colspan="1"/><td rowspan="1" colspan="1"/><td rowspan="1" colspan="1"/><td rowspan="1" colspan="1"/><td rowspan="1" colspan="1"/><td rowspan="1" colspan="1"/></tr><tr><td rowspan="1" colspan="1">6</td><td rowspan="1" colspan="1">
                  <italic>
                    <tp:taxon-name><tp:taxon-name-part taxon-name-part-type="genus" reg="Landouria">L.</tp:taxon-name-part> <tp:taxon-name-part taxon-name-part-type="species" reg="strobiloides">strobiloides</tp:taxon-name-part></tp:taxon-name>
                  </italic>
                </td><td rowspan="1" colspan="1">0.160</td><td rowspan="1" colspan="1">0.263</td><td rowspan="1" colspan="1">0.221</td><td rowspan="1" colspan="1">0.212</td><td rowspan="1" colspan="1">0.226</td><td rowspan="1" colspan="1"/><td rowspan="1" colspan="1"/><td rowspan="1" colspan="1"/><td rowspan="1" colspan="1"/><td rowspan="1" colspan="1"/><td rowspan="1" colspan="1"/><td rowspan="1" colspan="1"/><td rowspan="1" colspan="1"/><td rowspan="1" colspan="1"/><td rowspan="1" colspan="1"/></tr><tr><td rowspan="1" colspan="1">7</td><td rowspan="1" colspan="1">
                  <italic>
                    <tp:taxon-name><tp:taxon-name-part taxon-name-part-type="genus" reg="Landouria">L.</tp:taxon-name-part> <tp:taxon-name-part taxon-name-part-type="species" reg="circinata">circinata</tp:taxon-name-part></tp:taxon-name>
                  </italic>
                </td><td rowspan="1" colspan="1">0.150</td><td rowspan="1" colspan="1">0.278</td><td rowspan="1" colspan="1">0.238</td><td rowspan="1" colspan="1">0.193</td><td rowspan="1" colspan="1">0.207</td><td rowspan="1" colspan="1">0.105</td><td rowspan="1" colspan="1"/><td rowspan="1" colspan="1"/><td rowspan="1" colspan="1"/><td rowspan="1" colspan="1"/><td rowspan="1" colspan="1"/><td rowspan="1" colspan="1"/><td rowspan="1" colspan="1"/><td rowspan="1" colspan="1"/><td rowspan="1" colspan="1"/></tr><tr><td rowspan="1" colspan="1">8</td><td rowspan="1" colspan="1">
                  <italic>
                    <tp:taxon-name><tp:taxon-name-part taxon-name-part-type="genus" reg="Landouria">L.</tp:taxon-name-part> <tp:taxon-name-part taxon-name-part-type="species" reg="tuberculata">tuberculata</tp:taxon-name-part></tp:taxon-name>
                  </italic>
                </td><td rowspan="1" colspan="1">0.154</td><td rowspan="1" colspan="1">0.262</td><td rowspan="1" colspan="1">0.214</td><td rowspan="1" colspan="1">0.204</td><td rowspan="1" colspan="1">0.228</td><td rowspan="1" colspan="1">0.095</td><td rowspan="1" colspan="1">0.100</td><td rowspan="1" colspan="1"/><td rowspan="1" colspan="1"/><td rowspan="1" colspan="1"/><td rowspan="1" colspan="1"/><td rowspan="1" colspan="1"/><td rowspan="1" colspan="1"/><td rowspan="1" colspan="1"/><td rowspan="1" colspan="1"/></tr><tr><td rowspan="1" colspan="1">9</td><td rowspan="1" colspan="1">
                  <italic>
                    <tp:taxon-name><tp:taxon-name-part taxon-name-part-type="genus" reg="Landouria">L.</tp:taxon-name-part> <tp:taxon-name-part taxon-name-part-type="species" reg="trochomorphoides">trochomorphoides</tp:taxon-name-part></tp:taxon-name>
                  </italic>
                </td><td rowspan="1" colspan="1">0.163</td><td rowspan="1" colspan="1">0.278</td><td rowspan="1" colspan="1">0.232</td><td rowspan="1" colspan="1">0.218</td><td rowspan="1" colspan="1">0.238</td><td rowspan="1" colspan="1">0.111</td><td rowspan="1" colspan="1">0.107</td><td rowspan="1" colspan="1">0.098</td><td rowspan="1" colspan="1"/><td rowspan="1" colspan="1"/><td rowspan="1" colspan="1"/><td rowspan="1" colspan="1"/><td rowspan="1" colspan="1"/><td rowspan="1" colspan="1"/><td rowspan="1" colspan="1"/></tr><tr><td rowspan="1" colspan="1">10</td><td rowspan="1" colspan="1">
                  <italic>
                    <tp:taxon-name><tp:taxon-name-part taxon-name-part-type="genus" reg="Landouria">L.</tp:taxon-name-part> <tp:taxon-name-part taxon-name-part-type="species" reg="chloritoides">chloritoides</tp:taxon-name-part></tp:taxon-name>
                  </italic>
                </td><td rowspan="1" colspan="1">0.137</td><td rowspan="1" colspan="1">0.249</td><td rowspan="1" colspan="1">0.212</td><td rowspan="1" colspan="1">0.191</td><td rowspan="1" colspan="1">0.219</td><td rowspan="1" colspan="1">0.093</td><td rowspan="1" colspan="1">0.098</td><td rowspan="1" colspan="1">0.074</td><td rowspan="1" colspan="1">0.105</td><td rowspan="1" colspan="1"/><td rowspan="1" colspan="1"/><td rowspan="1" colspan="1"/><td rowspan="1" colspan="1"/><td rowspan="1" colspan="1"/><td rowspan="1" colspan="1"/></tr><tr><td rowspan="1" colspan="1">11</td><td rowspan="1" colspan="1">
                  <italic>
                    <tp:taxon-name><tp:taxon-name-part taxon-name-part-type="genus" reg="Landouria">L.</tp:taxon-name-part> <tp:taxon-name-part taxon-name-part-type="species" reg="elegans">elegans</tp:taxon-name-part></tp:taxon-name>
                  </italic>
                </td><td rowspan="1" colspan="1">0.167</td><td rowspan="1" colspan="1">0.268</td><td rowspan="1" colspan="1">0.231</td><td rowspan="1" colspan="1">0.208</td><td rowspan="1" colspan="1">0.215</td><td rowspan="1" colspan="1">0.122</td><td rowspan="1" colspan="1">0.114</td><td rowspan="1" colspan="1">0.076</td><td rowspan="1" colspan="1">0.107</td><td rowspan="1" colspan="1">0.095</td><td rowspan="1" colspan="1"/><td rowspan="1" colspan="1"/><td rowspan="1" colspan="1"/><td rowspan="1" colspan="1"/><td rowspan="1" colspan="1"/></tr><tr><td rowspan="1" colspan="1">12</td><td rowspan="1" colspan="1">
                  <italic>
                    <tp:taxon-name><tp:taxon-name-part taxon-name-part-type="genus" reg="Landouria">L.</tp:taxon-name-part> <tp:taxon-name-part taxon-name-part-type="species" reg="diplogramma">diplogramma</tp:taxon-name-part></tp:taxon-name>
                  </italic>
                </td><td rowspan="1" colspan="1">0.181</td><td rowspan="1" colspan="1">0.276</td><td rowspan="1" colspan="1">0.233</td><td rowspan="1" colspan="1">0.227</td><td rowspan="1" colspan="1">0.237</td><td rowspan="1" colspan="1">0.144</td><td rowspan="1" colspan="1">0.150</td><td rowspan="1" colspan="1">0.137</td><td rowspan="1" colspan="1">0.156</td><td rowspan="1" colspan="1">0.137</td><td rowspan="1" colspan="1">0.152</td><td rowspan="1" colspan="1"/><td rowspan="1" colspan="1"/><td rowspan="1" colspan="1"/><td rowspan="1" colspan="1"/></tr><tr><td rowspan="1" colspan="1">13</td><td rowspan="1" colspan="1">
                  <italic>
                    <tp:taxon-name><tp:taxon-name-part taxon-name-part-type="genus" reg="Landouria">L.</tp:taxon-name-part> <tp:taxon-name-part taxon-name-part-type="species" reg="bella">bella</tp:taxon-name-part></tp:taxon-name>
                  </italic>
                </td><td rowspan="1" colspan="1">0.179</td><td rowspan="1" colspan="1">0.262</td><td rowspan="1" colspan="1">0.219</td><td rowspan="1" colspan="1">0.211</td><td rowspan="1" colspan="1">0.213</td><td rowspan="1" colspan="1">0.158</td><td rowspan="1" colspan="1">0.141</td><td rowspan="1" colspan="1">0.150</td><td rowspan="1" colspan="1">0.173</td><td rowspan="1" colspan="1">0.146</td><td rowspan="1" colspan="1">0.152</td><td rowspan="1" colspan="1">0.154</td><td rowspan="1" colspan="1"/><td rowspan="1" colspan="1"/><td rowspan="1" colspan="1"/></tr><tr><td rowspan="1" colspan="1">14</td><td rowspan="1" colspan="1">
                  <italic>
                    <tp:taxon-name><tp:taxon-name-part taxon-name-part-type="genus" reg="Landouria">L.</tp:taxon-name-part> <tp:taxon-name-part taxon-name-part-type="species" reg="monodon">monodon</tp:taxon-name-part></tp:taxon-name>
                  </italic>
                </td><td rowspan="1" colspan="1">0.184</td><td rowspan="1" colspan="1">0.284</td><td rowspan="1" colspan="1">0.227</td><td rowspan="1" colspan="1">0.233</td><td rowspan="1" colspan="1">0.268</td><td rowspan="1" colspan="1">0.141</td><td rowspan="1" colspan="1">0.163</td><td rowspan="1" colspan="1">0.161</td><td rowspan="1" colspan="1">0.183</td><td rowspan="1" colspan="1">0.152</td><td rowspan="1" colspan="1">0.180</td><td rowspan="1" colspan="1">0.104</td><td rowspan="1" colspan="1">0.177</td><td rowspan="1" colspan="1"/><td rowspan="1" colspan="1"/></tr><tr><td rowspan="1" colspan="1">15</td><td rowspan="1" colspan="1"><italic><tp:taxon-name><tp:taxon-name-part taxon-name-part-type="genus" reg="Landouria">L.</tp:taxon-name-part> <tp:taxon-name-part taxon-name-part-type="species" reg="tumpeesuwanorum">tumpeesuwanorum</tp:taxon-name-part></tp:taxon-name></italic> sp. nov.</td><td rowspan="1" colspan="1">0.150</td><td rowspan="1" colspan="1">0.275</td><td rowspan="1" colspan="1">0.218</td><td rowspan="1" colspan="1">0.201</td><td rowspan="1" colspan="1">0.223</td><td rowspan="1" colspan="1">0.102</td><td rowspan="1" colspan="1">0.102</td><td rowspan="1" colspan="1">0.075</td><td rowspan="1" colspan="1">0.111</td><td rowspan="1" colspan="1">0.048</td><td rowspan="1" colspan="1">0.092</td><td rowspan="1" colspan="1">0.143</td><td rowspan="1" colspan="1">0.156</td><td rowspan="1" colspan="1">0.159</td><td rowspan="1" colspan="1"/></tr><tr><td rowspan="1" colspan="1">16</td><td rowspan="1" colspan="1"><italic><tp:taxon-name><tp:taxon-name-part taxon-name-part-type="genus" reg="Landouria">L.</tp:taxon-name-part> <tp:taxon-name-part taxon-name-part-type="species" reg="flagellolonga">flagellolonga</tp:taxon-name-part></tp:taxon-name></italic> sp. nov.</td><td rowspan="1" colspan="1">0.182</td><td rowspan="1" colspan="1">0.280</td><td rowspan="1" colspan="1">0.235</td><td rowspan="1" colspan="1">0.233</td><td rowspan="1" colspan="1">0.261</td><td rowspan="1" colspan="1">0.173</td><td rowspan="1" colspan="1">0.177</td><td rowspan="1" colspan="1">0.179</td><td rowspan="1" colspan="1">0.192</td><td rowspan="1" colspan="1">0.165</td><td rowspan="1" colspan="1">0.178</td><td rowspan="1" colspan="1">0.161</td><td rowspan="1" colspan="1">0.182</td><td rowspan="1" colspan="1">0.180</td><td rowspan="1" colspan="1">0.171</td></tr></tbody></table></table-wrap><fig id="F1" position="float" orientation="portrait"><object-id xmlns:xlink="http://www.w3.org/1999/xlink" content-type="doi" xlink:type="simple">10.3897/zookeys.1278.172545.figure1</object-id><object-id xmlns:xlink="http://www.w3.org/1999/xlink" content-type="arpha" xlink:type="simple">625028B5-A81E-5540-9C3D-1C367AD31962</object-id><label>Figure 1.</label><caption><p>Geographic distribution of verified Thai <italic><tp:taxon-name><tp:taxon-name-part taxon-name-part-type="genus" reg="Landouria">Landouria</tp:taxon-name-part></tp:taxon-name></italic> species and showing the type localities of <italic><tp:taxon-name><tp:taxon-name-part taxon-name-part-type="genus" reg="Landouria">L.</tp:taxon-name-part> <tp:taxon-name-part taxon-name-part-type="species" reg="tumpeesuwanorum">tumpeesuwanorum</tp:taxon-name-part></tp:taxon-name></italic> sp. nov. and <italic><tp:taxon-name><tp:taxon-name-part taxon-name-part-type="genus" reg="Landouria">L.</tp:taxon-name-part> <tp:taxon-name-part taxon-name-part-type="species" reg="flagellolonga">flagellolonga</tp:taxon-name-part></tp:taxon-name></italic> sp. nov.</p></caption><graphic xmlns:xlink="http://www.w3.org/1999/xlink" xlink:href="zookeys-1278-181_article-172545__-g001.jpg" id="oo_1611210.jpg" position="float" orientation="portrait" xlink:type="simple"><uri content-type="original_file" xlink:type="simple">https://binary.pensoft.net/fig/1611210</uri></graphic></fig></tp:treatment-sec><ref-list><ref id="B22"><mixed-citation xmlns:xlink="http://www.w3.org/1999/xlink" xlink:type="simple">Nahok B (2020) Systematics and Taxonomy of Land Snails Genera <italic><tp:taxon-name><tp:taxon-name-part taxon-name-part-type="genus">Aegista</tp:taxon-name-part></tp:taxon-name></italic>, <italic><tp:taxon-name><tp:taxon-name-part taxon-name-part-type="genus">Thaitropis</tp:taxon-name-part></tp:taxon-name></italic>, <italic><tp:taxon-name><tp:taxon-name-part taxon-name-part-type="genus">Landouria</tp:taxon-name-part></tp:taxon-name></italic>, and <italic><tp:taxon-name><tp:taxon-name-part taxon-name-part-type="genus">Pseudobuliminus</tp:taxon-name-part></tp:taxon-name></italic> in Thailand. Unpublished PhD thesis, Department of Biology, Faculty of Science, Mahasarakham University, Maha Sarakham.</mixed-citation></ref></ref-list></tp:taxon-treatment>
